# Supplementary material for: 5th generation vs 4th generation troponin T in predicting major adverse cardiovascular events and all-cause mortality in patients hospitalized for non-cardiac indications: A cohort study
Source: PLoS One. 2021 Feb 9;16(2):e0246332. doi: 10.1371/journal.pone.0246332 (PMC7872231; doi:10.1371/journal.pone.0246332)
Supplement: S1 Dataset — (XLSX) [file pone.0246332.s006.xlsx]

## Sheet: Sheet1
Record ID	CV Symptoms (choice=SOA - Shortness Of Air)	CV Symptoms (choice=Hypotension)	CV Symptoms (choice=Chest Pain)	CV Symptoms (choice=Arrhythmia)	CV Symptoms (choice=Rhythm Change)	CV Symptoms (choice=Other)	CV Symptoms (choice=None)	If Arrhythmia, please specify	If Other CV Symptom, please specify	EKG Ordered?	ECG = ST Depression	ECG = ST Elevation	ECG = T Wave Inversion	ECG = Non Specific ST / T Wave Abnormality	ECG = No ST Changes	ECG = Conduction Abnormality	ECG = Other	If Other Read, please specify	If Conduction Abnormality, please specify	DM - Diabetes	HTN - Hypertension	CAD - Coronary Artery Disease	HLD - Hyperlipidemia or Dislipidemia	CVD - Cerebrovascular Disease	PAD - Peripheral artery disease	CKD - Chronic Kidney Disease	LF - Liver Failure	Post-Op	If Post-Op, please specify	Reason for Admission = Sepsis	Reason for Admission: Acute Respiratory Failure	Reason for Admission: GI bleed	Reason for Admission: Pneumonia	Reason for Admission: Hematology/Oncology indication	Reason for Admission = Stroke	Reason for Admission = Trauma	Reason for Admission = Other	If Other Category, please specify	GENDER	SMOKE_HISTORY	CURRENT_TOBACCO_USE	AGE	BMI	WEIGHT	Tropnin_peak_5th_Gen	Tropnin_peak_4th_Gen			Expired
1	1	0	0	1	0	0	0	Atrial fibrillation with RVr		Yes	0	0	1	0	0	0	1	Atrial fibrillation with RVr		Yes	No	No	No	No	No	No	No	No		1	1	0	0	0	0	0	0		M		Yes	057	32.5	97	52.42	0.014			No
2	1	1	0	1	0	0	0	Bradycardia		Yes	0	0	1	0	0	1	0		incomplete RBBB	Yes	Yes	No	Yes	Yes	No	No	No	No		0	1	0	0	1	0	0	0		M		Unable to assess	043	54.3	162	43.7	0.015			No
3	0	0	0	0	0	1	0		Epigastric pain w/concern for UGIB	Yes	0	0	0	1	0	0	0			Yes	Yes	Yes	Yes	No	No	Yes	No	No		1	1	1	0	0	0	0	0		M	Former smoker	No	081	33.8	104	377.7	0.348			No
4	0	0	0	0	0	0	1			Yes	0	0	0	0	1	0	0			No	No	No	No	Yes	No	No	No	No		0	0	0	0	0	1	0	0		F		Yes	029	38.4	117.9	8.12	0.01			No
5	1	1	0	0	0	0	0			Yes	0	0	0	0	1	0	0			No	Yes	No	No	No	No	Yes	Yes	No		1	1	0	0	0	0	0	1	Acute decompensated cirrhosis	M		Unable to assess	064	28.3	100	691.4	0.761			Yes
6	1	0	0	0	0	0	0			Yes	0	0	0	0	1	0	0			No	No	No	No	No	No	No	No	No		0	1	0	0	0	0	0	0		M	Never smoker	Unable to assess	063	14.6	46.2	26.42	0.01			No
7	1	0	0	0	0	0	0			Yes	0	0	1	0	0	0	1	old inferior infarct		Yes	No	No	Yes	No	No	No	No	No		1	1	0	0	0	0	0	0		M	Former smoker	No	059	31	104	29	0.01			No
8	0	0	0	0	0	0	1			Yes	0	0	0	0	1	0	0			No	Yes	No	No	Yes	No	No	No	No		0	0	0	0	0	1	0	0		M		Yes	047	28.9	105	6.21	0.01			No
9	1	0	0	0	0	0	0			Yes	0	0	1	0	0	1	0		Incomplete RBBB	Yes	Yes	No	Yes	No	No	No	No	No		0	1	0	1	0	0	0	0		F		Unable to assess	070	48.9	113.6	214.5	0.183			No
10	0	0	0	0	0	0	1			Yes	0	0	0	0	1	0	1	Low voltage limb leads, atrial ectopy		No	Yes	No	No	No	No	No	No	No		0	0	0	0	1	0	0	0		M	Former smoker	No	037	18	59.4	56.87	0.021			Yes
11	1	0	0	0	0	0	0			Yes	0	0	0	1	0	0	0			No	No	Yes	Yes	Yes	No	No	No	No		1	1	0	1	0	0	0	0		M	Former smoker	No	074	29.1	87	121.9	0.083			Yes
12	0	0	0	0	0	1	0		Pt suffered two GSWs to torso	Yes	0	0	0	1	1	0	0			No	No	No	No	No	No	No	No	Yes	Laparotomy, IVC repair, colon resection	1	0	0	0	0	0	1	0		M		Yes	032	25.6	89.7	25.45	0.01			No
15	0	1	0	0	0	0	0			Yes	1	0	1	0	0	1	0		IVCD	No	No	No	No	No	No	Yes	Yes	No		1	1	1	0	0	0	0	0		M	Former smoker	No	055	22.4	75	57.92	0.029			Yes
16	1	1	0	0	0	0	0			Yes	0	0	0	0	1	0	1	low voltage		Yes	Yes	No	Yes	Yes	No	No	No	No		1	1	0	0	0	0	0	0		F		Yes	064	36.8	97.3	112	0.085			No
17	1	0	0	0	0	0	0			Yes	0	0	0	1	0	0	0			No	Yes	No	No	No	No	Yes	No	No		1	1	0	0	0	0	0	0		F	Never smoker	No	057	38.1	97.7	108.5	0.094			No
18	1	0	0	0	0	0	0			Yes	0	1	0	0	0	0	1	Repeat 2/3; Sinus tach but otherwise normal		No	Yes	No	No	No	No	Yes	No	No		1	1	0	0	0	0	0	0		M		Yes	049	27	98	183.5	0.188			No
20	0	0	0	1	0	0	0	Tachycardia		Yes	0	1	0	0	0	0	1	No progression on repeat, resolution of elevation following day		No	Yes	No	No	No	No	No	Yes	No		1	1	0	0	0	0	0	0		M	Former smoker	Yes	045	32.6	110	12.52	0.01			No
25	0	0	0	0	0	0	1			Yes	0	0	0	1	0	0	0			No	No	No	No	Yes	No	No	No	No		0	0	0	0	0	1	0	0		M		Yes	039	28.2	99.6	7.91	0.01			No
26	0	0	0	0	0	0	1			Yes	0	0	0	0	0	1	0		1st degree AV block	No	Yes	Yes	No	Yes	No	Yes	Yes	No		0	0	0	0	0	0	0	1	Abdominal Pain	M	Never smoker	No	050	32.8	94	117.4	0.121			No
27	1	0	1	0	0	0	0			Yes	0	0	0	1	0	0	1	Tachycardia		No	No	No	No	No	No	No	No	No		0	1	0	0	0	0	0	1	SCLC s/p stent migration with w/removal	M	Former smoker	Unable to assess	038	29.4	90.4	6.45	0.01			Yes
28	0	0	0	1	0	0	0	Afib w/ controlled ventricular rate		Yes	0	0	0	1	0	0	1	atrial fibrillation w/IVCD		No	Yes	Yes	Yes	Yes	No	No	No	No		0	0	0	0	0	1	0	0		F	Former smoker	No	090	18.9	45.5	27.27	0.01			No
29	1	0	0	0	0	0	0			Yes	0	0	0	1	0	0	1	Low voltage, late R-wave progression		No	Yes	No	No	No	No	No	No	No		1	1	0	0	0	0	0	1	Septic pulmonary emboli	F		Yes	022	24.9	78	15.96	0.01			No
30	0	0	0	0	0	1	1		Troponin elevation at OSH	Yes	0	0	0	0	0	1	0		Prolonged QTc, PACs	No	Yes	No	Yes	No	No	No	No	No		1	1	0	0	0	0	0	0		F		Unable to assess	055	24.1	52.5	68.38	0.024			No
31	0	0	0	1	0	0	1	Atrial fibrillation		Yes	0	0	0	1	0	0	0			Yes	Yes	Yes	Yes	Yes	Yes	No	No	No		0	0	0	0	0	1	0	0		M	Never smoker	Yes	075	24.1	59.8	149.6	0.106			No
32	0	0	0	0	0	0	1			Yes	0	0	0	1	0	0	1	RBBB		No	Yes	No	No	No	No	No	No	Yes	AAA Repair	0	0	0	0	0	0	0	1	AAA Repair	M	Former smoker	No	066	34.5	100	19.09	0.01			No
33	0	0	1	0	0	0	0			Yes	0	0	0	1	0	0	1	incomplete RBBB		No	No	Yes	No	No	No	No	No	Yes	Chest tube on 2/3	1	1	0	0	0	0	0	0		F	Former smoker	No	068	27.9	67	20	0.01			Yes
35	1	0	0	0	0	0	0			Yes	0	0	0	1	0	0	0			No	No	No	No	No	No	No	Yes	No		0	1	0	0	0	0	0	1	Decompensated cirrhosis	M	Former smoker	No	058	28.5	85.2	44.15	0.035			No
36	0	0	0	0	0	0	1			Yes	0	0	0	1	0	1	0		LPFB, LAD	Yes	Yes	Yes	Yes	No	Yes	Yes	No	Yes	Laparotomy	0	0	0	0	0	0	0	1	Purulent peritonitis	M	Never smoker	Unable to assess	038	25.7	79	410	0.551			No
38	0	0	0	0	0	0	1			Yes	0	0	0	1	0	1	0		Incomplete RBBB	No	Yes	No	Yes	No	No	No	No	No		0	0	0	0	0	1	0	0		M	Never smoker	Unable to assess	046	25.9	96.6	604	0.528			Yes
39	0	0	0	0	0	1	0		Epigastric Discomfort	Yes	0	0	0	1	0	0	0			Yes	Yes	No	Yes	No	No	No	No	No		0	0	0	0	0	0	0	1	Hypertensive Urgency	F	Never smoker	No	070	20.5	50.9	19	0.01			No
40	0	1	0	0	0	0	0			Yes	1	0	0	1	0	0	1	incomplete RBBB		No	Yes	No	No	Yes	No	No	No	No		1	1	0	0	0	0	0	0		M	Former smoker	No	061	28.3	97.4	16	0.01			No
41	0	1	0	1	0	0	0	Bradycardia		Yes	0	0	0	1	0	0	1	marked sinus bradycardia w/PACs, old septal infarct		Yes	Yes	Yes	Yes	No	No	Yes	No	No		0	1	0	0	0	0	0	1	Acute Renal Failure	F	Former smoker	Unable to assess	071	0	50	37	0.01			Yes
42	0	1	0	0	0	0	0			Yes	0	0	0	1	0	0	1	RBBB		No	Yes	No	Yes	Yes	No	Yes	No	No		1	0	0	0	0	0	0	0		M	Former smoker	No	075	25.6	83.4	126	0.066			Yes
43	0	0	0	0	0	0	1			Yes	0	0	0	0	1	0	1	Low voltage, incomplete RBBB		No	Yes	No	Yes	Yes	No	No	No	No		0	0	0	0	0	1	0	0		F	Never smoker	No	055	43.3	118.1	16	0.01			No
44	0	0	0	0	0	0	1			Yes	0	0	0	1	0	0	1	Septal infarct		No	Yes	Yes	Yes	No	Yes	No	No	Yes	Carotid-Carotid Transposition	0	0	0	0	0	0	0	1	AAA Repair, pre-op risk stratification	F	Former smoker	No	066	29.5	43	17.31	0.01			No
45	0	0	1	0	0	0	0			Yes	0	0	0	1	0	0	1	Low voltage, sinus tachycardia		Yes	Yes	No	Yes	No	No	No	No	Yes	Open treatment L anterior pelvic ring fracture, percutaneous fixation L posterior pelvic ring fracture 1/23/17	0	1	0	0	0	0	1	0		F	Never smoker	No	083	33	90	17.01	0.01			Yes
47	0	0	0	0	0	0	1			Yes	0	0	0	1	0	0	1	Sinus tachycardia		Yes	Yes	Yes	Yes	Yes	Yes	Yes	No	No		0	0	0	0	0	1	0	0		M		Yes	058	35.2	111.4	107	0.094			No
48	1	1	0	0	0	0	0			Yes	0	0	0	0	0	0	1	Ventricular paced rhythm		No	Yes	Yes	Yes	No	No	No	No	No		1	1	1	1	0	0	0	0		F		Unable to assess	086	23.2	69.3	86	0.044			No
49	0	0	1	0	0	0	0			Yes	0	0	0	0	0	0	1	inferior wall infarct		No	Yes	Yes	Yes	No	No	No	No	No		0	0	1	0	0	0	0	0		M	Never smoker	No	069	25.6	72.5	14	0.01			No
50	1	1	0	0	0	0	0			Yes	0	0	0	1	0	0	1	RBBB		No	Yes	No	Yes	Yes	No	No	No	No		0	1	1	0	0	0	0	0		M	Former smoker	No	063	31.7	97.4	114	0.113			No
51	0	0	0	0	0	0	1			No	0	0	0	0	0	0	0			No	Yes	No	No	Yes	No	No	No	No		0	0	0	0	0	1	0	0		F		Yes	042	26.5	86.36	3	0.01			No
52	0	0	0	0	0	0	1			Yes	0	0	0	0	1	0	0			No	Yes	Yes	No	No	No	No	Yes	No		0	0	1	0	0	0	0	0		F	Never smoker	Yes	048	35	84	47	0.047			No
53	0	0	0	0	0	0	1			Yes	0	0	0	0	1	0	0			No	No	No	Yes	Yes	No	No	No	No		0	0	0	0	0	1	0	0		M		Yes	045	25.7	90.8	8	0.01			No
54	0	0	0	0	0	0	1			Yes	0	0	1	1	0	0	1	Poor R-wave progression		Yes	Yes	No	Yes	No	No	No	No	Yes	T11-L4 spinal fusion 1/21/17, new instrumentation to L3-4 2/1/17	1	1	0	0	0	0	0	0		M	Never smoker	Yes	062	34	104.5	15	0.01			No
55	1	0	0	0	0	1	0		Abd Pain	Yes	0	0	0	1	0	0	1	LAD, IVCD		No	Yes	Yes	Yes	No	Yes	Yes	Yes	No		1	1	0	0	0	0	0	1		M		Yes	051	23.4	80.9	144	0.12			Yes
56	0	0	0	0	0	0	1			Yes	0	0	0	1	0	0	1	LAD		No	Yes	No	No	No	No	No	No	Yes	Craniotomy w/ open biopsy of brain lesions	1	1	0	0	0	0	0	1	AIDS, Toxoplasmosis, AKI, Shock	M	Never smoker	No	046	23.1	77.2	69.23	0.053			No
59	0	0	0	0	0	0	1			Yes	0	0	0	0	1	0	1	Sinus bradycardia		No	No	No	No	Yes	No	No	No	No		0	0	0	0	0	1	0	0		F		Yes	022	28.9	79	3	0.01			No
60	0	0	1	0	0	1	0		L shoulder pain	Yes	0	0	0	1	0	0	0			No	Yes	No	No	No	No	No	No	No		0	1	0	0	0	0	0	1	Post Code	F			047	38.85	99.45	1768	2.25			Yes
61	0	1	0	0	0	0	0			Yes	0	0	0	1	0	0	0			Yes	No	Yes	No	No	No	No	No	Yes	Ex-lap	1	1	1	0	0	1	0	1	perforated abdomen	F	Never smoker	No	076	38.9	92.5	2047	2.11			Yes
62	1	0	0	1	0	0	0	Bradycardia		Yes	0	0	0	1	0	0	1	Incomplete RBBB, L anterior fasicular block		Yes	Yes	Yes	Yes	Yes	No	No	No	No		0	1	0	0	0	0	0	1	Post Code	F		Yes	065	32.5	78.2	4739	4			Yes
63	0	1	0	0	0	0	0			Yes	0	0	0	0	0	0	1	LBBB		No	Yes	Yes	No	No	No	No	Yes	No		1	1	1	0	0	0	0	0		F	Former smoker	No	064	41.4	120	116	0.086			No
64	0	0	0	0	0	0	1			Yes	0	0	0	0	0	0	1	1st degree AV block, poor R-wave progression		Yes	Yes	No	Yes	Yes	No	No	No	No		0	1	0	0	0	1	0	0		M	Smoker, current status unknown	No	076	36.5	109	129.6	0.083			No
65	0	0	0	0	0	0	1			Yes	0	0	0	1	0	0	1	prolonged QTc		Yes	Yes	Yes	Yes	Yes	No	Yes	No	No		0	1	0	0	0	0	0	1	DKA	F	Former smoker	No	060	27.7	66.7	88.44	0.046			No
66	0	0	0	0	0	0	1			Yes	0	0	0	1	0	0	0			Yes	Yes	Yes	Yes	No	No	Yes	No	No		0	0	0	0	0	0	1	0		M	Never smoker	No	070	35.7	103.5	55.92	0.026			No
67	1	0	0	0	0	0	0			Yes	0	0	0	1	0	0	0			No	Yes	No	Yes	No	No	No	Yes	No		1	1	0	1	0	0	0	1		M	Former smoker	No	064	18.9	60	75	0.03			Yes
68	0	0	0	0	0	0	1			Yes	0	0	0	0	0	0	1	inferior infarct age indeterminate		Yes	Yes	Yes	Yes	No	No	Yes	No	Yes	Sternal Wound Debridement 2/7/17	0	1	0	1	0	0	0	1		M	Former smoker	No	064	19.9	65	23	0.01			No
69	0	0	0	0	0	0	1			No	0	0	0	0	0	0	0			No	Yes	No	No	No	No	No	No	No		0	0	0	0	0	1	0	0		M	Never smoker	No	069	28.8	98	37.97	0.01			No
70	0	0	0	0	0	0	1			Yes	0	0	0	0	0	0	1	Atrial fibrillation, septal infarct age indeterminate, LAD		No	Yes	Yes	Yes	Yes	No	No	No	No		0	0	0	0	0	1	0	0		M	Never smoker	No	062	24.3	79	18	0.01			No
71	0	0	0	1	0	0	0	sinus tachycardia		Yes	0	0	0	0	1	0	0			No	No	No	No	No	No	No	No	No		1	0	0	0	0	0	0	1	acute pancreatitis	F	Former smoker	Unable to assess	031	25.9	68.6	10	0.01			No
72	0	0	0	0	0	0	1			Yes	0	0	0	0	1	0	1	NSR w/PACs, LAD, septal infarct age indeterminate, poor R wave progression		No	Yes	No	Yes	Yes	No	Yes	No	No		0	0	0	0	0	1	0	0		F	Never smoker	No	090	21.3	60	54	0.017			No
73	0	0	0	0	0	0	1			Yes	0	0	0	0	1	0	0			No	Yes	No	No	No	No	No	No	No		0	0	0	0	0	0	1	0		F	Former smoker	No	061	25.9	62.3	31	0.01			No
74	0	0	0	0	0	0	1			Yes	0	0	0	0	0	0	1	Sinus Bradycardia w/ 1st Degree AV Block		No	Yes	No	No	No	No	No	No	No		0	0	0	0	0	0	1	0		F	Never smoker	No	084	30	77	20	0.01			No
76	0	0	0	1	0	0	0	Tachycardia		No	0	0	0	0	0	0	0			No	No	No	No	No	No	No	No	Yes	Multiple for polytrauma due to MVC	0	1	0	0	0	0	1	0		M		Yes	050	23.7	75	20	0.01			No
77	1	0	0	1	0	0	0	Narrow Complex Tachycardia w/ irregularly irregular rhythm		Yes	0	0	0	0	0	0	1	Narrow Complex Tachycardia w/ irregularly irregular rhythm		No	Yes	No	Yes	No	No	No	No	No		1	1	0	1	0	0	0	0		M		Yes	054	33.8	95.1	79.59	0.046			No
78	0	0	0	1	0	1	0	sinus bradycardia	Abdominal pain	Yes	0	0	0	0	0	0	1	Sinus Bradycardia		No	No	No	No	No	No	No	No	No		0	0	0	0	0	0	0	1	Polysubstance Abuse	F		Yes	033	15.3	40.45	3	0.01			No
81	0	0	0	0	0	0	1			Yes	0	0	0	0	0	1	0		1st degree AV block, incomplete LBBB of unknown age	No	Yes	Yes	Yes	Yes	No	Yes	No	No		0	1	0	0	0	1	0	0		M	Never smoker	No	065	27.2	91	10000	9.59			Yes
82	0	0	0	0	0	0	1			Yes	0	0	0	0	0	1	0		IVCD, lateral infarct age indeterminate	Yes	Yes	No	Yes	No	No	Yes	No	No		0	1	0	0	0	0	0	0		F	Never smoker	No	070	50	124	171	0.162			Yes
83	0	0	0	0	0	0	1			Yes	0	0	0	1	0	1	0		right bundle branch block	Yes	Yes	No	Yes	Yes	No	No	No	No		0	0	0	0	0	1	0	0		M		Yes	080	37.3	114.6	25	0.01			No
84	0	0	0	0	0	0	1			Yes	0	0	0	1	0	0	1	sinus tachycardia		Yes	Yes	No	Yes	No	No	Yes	No	No		1	0	0	1	0	0	0	0		F		Unable to assess	059	40.4	110	120	0.111			No
85	1	0	0	0	0	0	0			Yes	0	0	0	0	0	0	1	LVH with repol abnormality, atrial fibrillation		No	Yes	No	Yes	No	No	No	No	No		1	0	0	1	0	0	0	0		M	Former smoker	No	076	20.7	63.6	430	0.566			No
86	0	0	0	0	0	0	1			Yes	0	0	0	0	1	0	0			Yes	Yes	Yes	Yes	No	No	No	No	No		0	0	0	0	0	1	0	0		F		Yes	063	26.6	64	88	0.071			No
88	0	0	0	0	0	0	1			Yes	0	0	0	1	0	0	1	LVH w/QRS widening		No	Yes	Yes	Yes	No	No	No	No	No		0	0	0	0	0	1	0	0		M	Never smoker	No	083	24.1	70	12	0.01			No
90	1	0	0	0	0	0	0			Yes	0	0	0	1	0	1	0		IVCD	Yes	Yes	Yes	Yes	No	Yes	No	No	No		0	1	0	0	0	0	0	1	NSTEMI Type II, AKI	F	Former smoker	Unable to assess	061	67.3	73	456	0.503			No
91	0	0	0	0	0	0	1			Yes	0	0	0	1	0	0	0			No	Yes	No	No	No	No	No	No	No		0	0	0	0	0	1	0	0		F		Yes	050	22.7	60	60	0.026			No
92	0	1	0	0	0	0	0			Yes	0	0	0	0	1	0	1	low voltage		No	No	Yes	Yes	Yes	No	No	No	No		1	0	0	0	0	0	0	0		F	Never smoker	Unable to assess	076	19.2	44.6	59	0.048			Yes
93	0	0	0	0	0	0	1			Yes	0	0	0	0	0	1	0		LAFB, poor R-wave progression	Yes	Yes	No	Yes	Yes	No	No	No	No		0	0	0	0	0	1	0	0		M	Never smoker	No	057	37.5	112	10	0.01			No
94	0	0	0	0	0	0	1			Yes	0	0	0	1	0	0	0			Yes	Yes	No	Yes	No	No	No	No	No		0	0	0	0	0	1	0	0		F		Yes	050	36.2	105	4	0.01			No
95	0	0	0	0	0	0	1			Yes	0	0	0	1	0	0	0			Yes	Yes	No	No	No	No	No	No	No		0	0	0	0	0	1	0	0		F		Yes	051	35.2	87.3	5	0.01			No
96	0	0	0	0	0	0	1			Yes	0	0	0	1	0	0	0			Yes	Yes	No	No	Yes	No	No	No	No		0	0	0	0	0	1	0	0		F	Never smoker	No	074	31.1	85	10	0.01			No
97	0	0	0	0	0	0	1			Yes	0	0	0	0	0	0	1	sinus bradycardia w/PAC		No	Yes	No	No	No	No	No	No	No		0	0	0	0	0	1	0	0		M	Never smoker	No	064	27.1	96	8	0.01			No
98	0	0	0	0	0	0	1			Yes	0	0	0	1	0	0	1	LVH with qrs widening and repol abnormality		Yes	Yes	No	Yes	Yes	No	Yes	No	No		0	0	0	0	0	1	0	0		F	Never smoker	No	057	32.3	99.45	81	0.035			No
99	1	1	0	0	0	0	0			Yes	0	0	0	1	0	1	0		1st degree AV block	Yes	Yes	Yes	Yes	No	Yes	No	No	No		1	1	0	0	0	0	0	0		F		Unable to assess	067	31.6	97	346	0.34			Yes
100	1	0	0	0	0	0	0			Yes	0	0	0	0	1	0	1	RAD		No	Yes	Yes	Yes	No	No	Yes	No	No		1	1	0	1	0	0	0	0		F	Smoker, current status unknown	No	073	25.8	62	49	0.01			Yes
101	0	0	0	0	0	0	1			Yes	0	0	0	1	0	0	0			Yes	Yes	No	Yes	No	No	No	No	No		0	0	0	0	0	1	0	0		F		Yes	054	30.3	82.7	14	0.01			No
102	0	0	0	0	0	0	1			Yes	0	0	0	1	0	0	0			Yes	Yes	Yes	Yes	Yes	No	No	No	No		0	0	0	0	0	1	0	0		F	Never smoker	No	083	22.7	60	25	0.01			No
103	0	0	0	0	0	0	1			Yes	0	0	0	1	0	0	1	Possible anterior infarct age indeterminate		Yes	Yes	No	Yes	Yes	Yes	No	No	No		0	0	0	0	0	1	0	0		M		Yes	057	29.2	92.4	13.9	0.01			No
104	0	0	0	0	0	0	1			Yes	0	0	0	1	0	0	0			No	Yes	Yes	Yes	Yes	No	No	No	No		0	0	0	0	0	1	0	0		M	Former smoker	No	069	19.7	64.2	39.53	0.01			No
105	0	0	0	0	0	0	1			Yes	0	0	0	1	0	1	0		Nonspecific intraventricular conduction delay	Yes	Yes	Yes	Yes	No	No	Yes	No	No		0	0	0	0	0	1	0	0		M	Former smoker	No	084	27.8	93.2	39.98	0.01			No
106	0	0	1	0	0	0	0			Yes	0	0	0	1	0	0	1	Inferior Q waves		No	Yes	Yes	Yes	No	No	No	No	Yes	Cystoprostatectomy with ileal conduit 1/31/17	0	0	0	0	0	0	0	1	Urologic surgery	M		Yes	051	26.2	80.2	27	0.01			No
107	0	0	0	0	0	1	0		Code	Yes	0	0	0	0	1	0	0			Yes	Yes	No	No	Yes	No	No	No	No		0	1	0	0	0	1	0	0		M	Former smoker	No	067	35.5	109	1087	1.41			Yes
108	0	0	0	0	0	0	1			Yes	0	0	0	1	0	1	0		Incomplete RBBB	Yes	No	No	No	No	No	No	No	No		0	0	0	0	0	1	0	0		M	Never smoker	No	090	19.7	57	100.4	0.047			No
109	0	0	0	0	0	0	1			Yes	0	0	0	0	1	0	0			No	No	No	No	No	No	No	No	No		0	0	0	0	0	1	0	1	Cancer	F	Former smoker	Yes	053	26.9	71.2	3	0.01			Yes
110	0	0	0	0	0	0	1			Yes	0	0	0	1	0	0	0			No	No	No	No	No	No	No	No	No		0	0	0	0	0	0	1	1	Traumatic subdural hematoma w/midline shift s/p emergent craniotomy	F		Yes	044	22.1	65	5.28	0.01			No
111	0	1	0	0	0	0	0			Yes	0	0	0	1	0	0	0			Yes	Yes	No	Yes	No	Yes	Yes	No	No		1	1	0	0	0	0	0	1	severe septic shock	F	Never smoker	Unable to assess	067	19.5	50	334.4	0.322			Yes
113	0	0	0	0	0	0	1			Yes	0	0	0	0	1	0	1	sinus bradycardia		Yes	Yes	Yes	Yes	No	No	No	No	No		0	0	0	0	0	0	0	1	Migraine	F	Former smoker	No	052	25	74.86	5.1	0.01			No
114	1	1	0	0	0	0	0			Yes	0	0	0	1	0	0	1	low voltage; sinus tachycardia		No	No	No	No	No	No	No	Yes	No		1	1	0	0	0	0	0	0		M	Smoker, current status unknown	No	050	38.6	90	66.32	0.068			Yes
115	0	0	0	0	0	0	1			Yes	0	0	0	0	0	1	0		RBBB	No	No	No	No	No	No	No	No	No		0	0	0	0	0	0	1	0		M	Never smoker	No	063	25.7	90.9	13.94	0.01			No
116	0	0	0	0	0	0	1			Yes	0	0	0	0	0	1	0		RBBB	Yes	No	No	No	No	No	No	No	No		1	0	0	0	0	0	0	1	DKA	M		Yes	033	23.9	78	18.56	0.01			No
117	0	1	0	0	0	0	0			Yes	0	0	0	1	0	0	1	LAD		Yes	Yes	No	No	No	No	Yes	Yes	No		1	1	0	0	1	0	0	1	NSTEMI Type II	M	Former smoker	No	057	58	183.4	262.3	0.367			Yes
118	1	1	0	0	0	0	0			Yes	0	0	0	1	0	0	0			Yes	Yes	Yes	Yes	No	No	No	No	No		0	1	0	1	0	0	0	0		M	Former smoker	No	070	43.3	137	188.2	0.155			No
119	0	0	0	0	0	0	1			Yes	0	0	0	1	1	0	1	afib/flutter w/RVr		Yes	Yes	No	Yes	No	Yes	No	No	Yes	Left femoral thrombolysis, stenting	0	0	0	0	0	0	0	1	Left femoral thrombolysis, stenting	M		Yes	058	21.63	78.9	21	0.01			No
120	0	0	0	0	0	0	1			Yes	0	0	0	1	0	0	1	atrial fibrillation		Yes	Yes	Yes	Yes	Yes	No	Yes	No	No		0	0	0	0	0	1	0	0		F	Former smoker	No	076	28.6	83	20	0.01			No
121	0	0	0	0	0	0	1			Yes	0	0	0	1	0	0	1	PACs, RAD, poor R-wave progression		No	No	No	No	No	No	No	No	No		0	0	0	0	0	0	1	0		M		Unable to assess	027	23.9	80	4	0.01			Yes
122	0	1	0	0	0	0	0			Yes	0	0	0	1	0	1	0		1st degree AV block, sinus bradycardia, diffuse low voltage, possible septal infarct age undetermined	Yes	Yes	Yes	Yes	Yes	Yes	Yes	No	No		0	0	1	0	0	0	0	0		M	Former smoker	No	081	27.4	82	89	0.054			Yes
123	0	0	1	0	0	0	0			Yes	0	0	0	0	1	0	0			No	No	No	No	No	No	No	No	Yes	C6-7 ACDF	0	0	0	0	0	0	0	1	Post neuro-surgery	M	Never smoker	No	050	29.4	83.9	9	0.01			No
124	1	0	0	1	0	0	0	tachycardia		Yes	0	0	0	1	0	0	1	sinus tachycardia		No	No	No	No	No	No	No	No	No		1	1	0	1	0	0	0	0		M	Never smoker	No	030	17.6	57.3	485	0.501			Yes
125	0	1	0	0	0	0	0			Yes	0	0	0	0	0	1	0		1st degree AV block, nonspecific intraventricular block	No	Yes	Yes	Yes	No	No	No	No	No		0	0	0	0	0	0	0	1	hypovolemic shock	M	Former smoker	No	058	33.3	114.5	31	0.01			Yes
126	1	0	0	0	0	0	0			Yes	0	0	0	1	0	0	1	RAD, possible anteroseptal infarct age indeterminate		No	No	No	No	No	No	No	No	Yes	Ex-lap for duodenal perforation	1	0	0	0	0	0	0	1	perforated abdomen	M		Yes	064	23.9	57.2	24	0.01			Yes
127	0	1	0	0	0	0	0			Yes	0	0	0	0	1	0	1	prolonged QTc		No	No	No	No	No	No	No	Yes	No		0	0	1	0	0	0	0	0		M		Yes	046	20.9	74	105.6	0.066			Yes
128	0	1	0	0	0	0	0			Yes	0	0	1	1	0	0	1	afib w/RVr		Yes	Yes	No	Yes	No	Yes	Yes	No	No		1	1	1	0	0	1	0	0		F	Former smoker	Unable to assess	083	31.1	85	565.8	0.574			Yes
129	0	0	0	0	0	1	0		unresponsive post cardiac arrest	Yes	0	0	0	0	0	0	1	A fib with rvr, LAD		No	No	Yes	No	No	No	No	No	No		0	0	0	0	0	0	0	1	shock of unknown etiology	M			080			2766	2.93			Yes
130	0	1	0	0	0	0	0			Yes	0	0	0	1	0	0	0			Yes	Yes	Yes	Yes	No	Yes	No	No	No		1	0	0	0	0	0	0	0		F	Former smoker	No	073	23.5	68.2	71.98	0.058			No
131	0	0	0	0	0	0	1			Yes	0	0	0	1	0	0	1	Afib		Yes	Yes	Yes	Yes	No	No	Yes	No	No		0	0	0	0	0	1	0	0		F	Never smoker	No	082	26.4	72	30.83	0.01			Yes
132	0	0	0	0	0	0	1			Yes	0	0	0	1	0	0	0			Yes	Yes	Yes	Yes	Yes	No	No	No	No		0	0	0	0	0	1	0	0		F		Yes	073	28.6	73.3	15.17	0.01			No
133	0	1	0	0	0	0	0			Yes	0	0	0	0	1	0	0			Yes	Yes	Yes	Yes	Yes	No	No	No	No		1	0	0	0	0	0	0	0		F		Yes	042	33.3	84	24.07	0.01			No
134	0	0	0	0	0	0	1			Yes	0	0	0	0	0	1	0		nonspecific intraventricular delay	No	Yes	No	No	No	No	No	No	No		0	0	0	0	0	1	0	0		M		Yes	053	31	100.9	10.63	0.01			No
135	0	1	0	0	0	0	0			Yes	0	0	0	1	0	0	1	1st degree AV block, low voltage		Yes	Yes	Yes	Yes	No	No	No	No	No		0	0	0	0	0	0	0	1	hypovolemic shock	M	Never smoker	Yes	073	26.6	68.1	130.8	0.085			No
136	0	0	0	0	0	0	1			Yes	0	0	0	1	0	0	1	possible inferior infarct age undetermined		No	Yes	No	No	No	No	No	No	No		0	0	0	0	0	0	1	0		F	Former smoker	No	085	15.3	43	43.47	0.01			No
137	0	0	0	0	0	0	1			Yes	0	0	0	1	0	0	1	possible inferior infarct age undetermined		No	No	No	No	No	No	No	No	No		0	0	0	0	0	0	0	1	post-arrest	M		Yes	021			49.44	0.01			Yes
138	0	1	0	0	0	0	0			Yes	0	0	0	0	1	0	0			Yes	Yes	No	Yes	Yes	No	No	No	No		1	0	0	0	0	0	0	0		M		Yes	054	37.2	117.8	32.31	0.01			No
139	0	0	0	0	0	0	1			Yes	0	0	0	0	1	0	0			Yes	No	No	Yes	No	No	No	No	No		0	0	0	0	0	0	0	1	hypovolemic shock	M	Never smoker	No	039	23.3	76	7	0.01			No
140	0	0	0	0	0	0	1			Yes	0	0	0	1	0	0	0			Yes	Yes	No	No	No	No	No	No	No		0	0	0	0	0	0	0	1	DKA	M		Yes	038	22.4	77	1662	1.45			No
141	0	1	0	1	0	1	0	VT/VF Arrest	Post VF/VT arrest	Yes	0	0	0	1	0	0	1	poor R-wave progression		No	No	No	No	No	No	No	Yes	No		0	0	1	0	0	0	0	0		M		Yes	047	24.9	81	436	0.394			Yes
142	0	1	0	0	0	0	0			Yes	0	0	0	0	0	1	0		LBBB	No	No	No	No	No	No	No	No	No		0	0	1	0	1	0	0	0		M	Never smoker	No	059	27.9	91	31	0.01			Yes
143	1	0	0	0	0	0	0			Yes	0	0	0	0	1	0	0			No	Yes	No	No	No	No	No	No	No		0	1	0	0	0	0	0	0		F	Never smoker	Yes	026	31.3	75.2	3	0.01			No
145	0	0	0	0	0	1	0		Post-code PEA arrest	Yes	0	0	0	1	0	0	0			No	No	No	No	No	No	No	No	No		0	0	0	0	1	0	0	0		M	Never smoker	No	056	20.9	60.6	773.4	0.978			Yes
147	0	0	0	0	0	1	0		lightheaded and dizziness	Yes	0	0	0	0	1	0	1	afib		No	Yes	No	No	No	No	No	No	Yes	Ortho surgery	0	0	0	0	0	0	1	0		F	Never smoker	No	080	21.3	58	22.26	0.01			No
148	0	1	0	0	0	0	0			Yes	0	0	0	1	0	0	1	v-paced rhythm, underlying afib		Yes	Yes	Yes	Yes	No	No	Yes	No	No		1	1	0	0	0	0	0	1	cholagnitis and pancreatitis	M	Former smoker	No	090	31.6	100	82.51	0.049			Yes
150	0	0	1	0	0	0	0			Yes	0	0	0	0	1	0	1	prolonged QTc		Yes	Yes	No	Yes	No	No	No	No	No		0	0	0	0	1	0	0	0		M	Never smoker	No	062	39.5	125.1	26.13	0.01			Yes
151	1	0	0	0	0	0	0			Yes	0	0	0	1	1	0	0			No	No	No	No	No	No	No	No	No		1	1	0	0	0	0	0	1	NSTEMI Type II	F	Former smoker	Unable to assess	024	27	75	76.46	0.077			No
154	0	0	1	1	0	0	0	sinus bradycardia		Yes	0	0	0	1	0	0	0			Yes	Yes	No	Yes	Yes	No	No	No	Yes	s/p PEG tube placement	0	0	0	0	0	1	0	0		F		Yes	060	22	58.2	13.29	0.01			No
158	0	0	0	0	0	0	1			Yes	0	0	0	0	0	0	1	Delta wave		No	No	No	No	No	No	No	No	No		0	0	0	0	0	0	0	1	migraine, syncope	F	Never smoker	No	018	25.7	68.04	3	0.01			No
160	0	0	1	0	0	0	0			Yes	0	0	0	1	0	0	0			No	No	No	No	No	No	No	Yes	No		0	0	0	0	0	0	0	1	AMS 2/2 Sepsis	M		Yes	057	22.1	72	12.75	0.01			Yes
161	0	0	0	0	0	1	0		near syncope	Yes	0	0	0	0	1	0	1	possible inferior infarct age undetermined		No	No	No	No	No	No	No	No	Yes	TLH-BSO	0	0	0	0	0	0	0	1	TLH-BSO	F	Never smoker	No	037	38.4	108	3	0.01			No
162	0	0	0	0	0	1	0		bradycardia	Yes	0	0	0	0	0	1	1	marked sinus bradycardia w/1st degree AV block	Incomplete RBBB	Yes	Yes	No	Yes	No	No	Yes	Yes	No		1	1	0	0	0	0	0	1	AKI, hepatic encephalopathy	F		Yes	059	47	136	50.74	0.01			Yes
163	0	0	0	0	0	1	0		syncope	No	0	0	0	0	0	0	0			No	Yes	No	No	No	No	No	No	No		0	0	0	0	0	0	0	1	Non-traumatic sub-arachnoid hemorrhage	F		Yes	056	34	90	5.83	0.01			No
164	0	0	0	0	0	0	1			Yes	0	0	0	0	1	0	1	possible inferior infarct undetermined		Yes	Yes	No	Yes	No	No	No	No	No		0	0	0	0	0	1	0	0		F	Never smoker	No	041	36.9	91.5	3	0.01			No
165	0	0	0	0	0	1	0		post code	Yes	0	0	0	1	0	0	1	afib, septal infarct age undetermined		No	Yes	No	Yes	Yes	No	No	No	No		1	1	0	1	0	0	0	0		M		Unable to assess	075	31.56	100	456.7	0.393			Yes
166	0	0	0	0	0	1	0		bradycardia	Yes	0	0	0	1	0	1	0		left anterior fasicular block	No	No	No	No	No	No	No	No	Yes	ex-lap w/ g-tube placement	0	0	0	0	0	0	1	0		F	Former smoker	No	070	18.5	45.9	56.63	0.035			Yes
167	0	0	0	0	0	0	1			No	0	0	0	0	0	0	0			No	No	No	No	No	No	No	Yes	No		0	0	1	0	0	0	0	0		M		Yes	053	27.4	84.2	17.92	0.01			No
168	0	0	0	0	0	0	1			Yes	0	0	0	0	0	1	0		Bifasicular block	No	No	No	Yes	No	No	No	No	Yes	removal of infected right carotid artery stent	0	0	0	0	0	0	0	1	Ruptured carotid artery s/p stent removal	M	Former smoker	No	065	22.2	87.2	16.74	0.01			No
169	1	0	0	0	0	0	1			Yes	0	0	0	1	0	0	0			Yes	Yes	Yes	Yes	Yes	No	No	No	No		1	1	0	0	0	0	0	1	DKA	M		Unable to assess	056	25.4	76	23.62	0.01			No
170	1	0	0	0	0	0	1			No	0	0	0	0	0	0	0			Yes	Yes	Yes	Yes	No	No	No	No	No		1	1	0	0	0	0	0	0		M		Unable to assess	076	28.4	85	44	0.01			No
171	1	0	0	0	0	0	0			Yes	0	0	0	1	0	1	0		non-specific IVCD	Yes	Yes	Yes	Yes	No	No	No	No	No		1	1	0	1	0	0	0	0		F		Yes	076	28.9	74.2	90	0.074			Yes
172	0	1	0	0	0	0	0			Yes	0	0	0	1	0	0	1	aib w/RVr		No	Yes	Yes	Yes	No	No	No	No	Yes	left intertrochanteric femur fracture repair	0	0	0	0	0	0	0	1	ortho surgery	F	Never smoker	No	077	27.5	72.72	11	0.01			No
174	1	0	0	0	0	0	0			Yes	0	0	0	1	0	1	0		IVCD, 1st degree AV block, late R-wave progression	No	Yes	No	Yes	No	No	Yes	No	No		0	0	0	0	1	0	0	0		M	Never smoker	No	076	28.2	97	30	0.01			Yes
176	0	0	1	0	0	0	0			Yes	0	0	0	0	1	0	0			No	Yes	Yes	No	No	Yes	No	No	No		0	0	0	0	0	0	0	1	AAA, HTN Urgency	F		Yes	072	22.7	54.54	11	0.01			No
177	1	0	1	0	0	0	0			Yes	0	0	0	1	0	0	1	inferior infarct age undetermined		No	Yes	No	No	Yes	No	No	No	Yes	CCY on 2/20 with bile leak	0	0	0	0	0	0	1	0		F	Never smoker	No	081	23.7	46	19	0.01			No
178	0	0	0	0	0	0	1			Yes	0	0	0	0	1	0	0			Yes	Yes	No	No	Yes	No	No	No	No		0	0	0	0	0	1	0	0		M		Yes	050	30.4	80.5	3	0.01			No
179	0	0	0	1	0	0	0	a fib with rvr		Yes	0	0	0	0	0	1	0		LBBB, afib w/RVr, LAD	Yes	Yes	Yes	Yes	No	Yes	Yes	No	Yes	laparoscopic ccy	0	0	0	0	0	0	1	0		F	Never smoker	Yes	071	29.8	89	156	0.155			No
180	0	0	0	0	0	0	1			No	0	0	0	0	0	0	0			No	No	No	Yes	No	No	No	No	No		1	0	0	0	1	1	0	0		F	Never smoker	No	069	20.2	57	20	0.01			No
181	1	0	0	0	0	0	0			Yes	0	0	0	0	0	1	0		LBBB	Yes	Yes	Yes	Yes	No	No	Yes	No	No		0	1	0	1	0	0	0	0		M	Former smoker	No	070	34	127.01	46	0.039			No
183	0	0	0	0	0	0	1			Yes	0	0	0	0	1	0	0			No	No	No	No	No	No	No	Yes	No		0	0	0	0	0	0	0	1	Generalized weakness, abdominal pain from HCC	M		Yes	057	19.7	53.9	15	0.01			Yes
184	1	0	1	0	0	0	0			Yes	0	0	0	0	0	0	1	Bi-V paced		No	Yes	Yes	Yes	No	No	Yes	No	No		0	1	0	0	0	0	0	1	HTN urgency	F		No	080	27.1	70	21	0.01			No
185	0	0	0	0	0	0	1			Yes	0	0	0	0	0	1	0		incomplete RBBB	No	Yes	No	No	No	No	No	No	Yes	Deep neck exploration for surgical site infection from laminoplasty	0	0	0	0	0	1	0	1	Ortho	M	Never smoker	No	059	26.5	88.6	8	0.01			No
186	0	0	1	0	0	0	0			Yes	0	0	0	0	1	0	0			No	Yes	No	No	No	Yes	No	No	Yes	Femoral to posterior tibial bypass	0	0	0	0	0	0	0	1	Vascular surgery	M		Yes	061	26.8	75	12	0.01			No
187	1	1	1	0	0	0	0			Yes	0	0	0	1	0	0	0			No	No	No	No	No	No	No	Yes	No		1	1	0	0	0	0	0	0		M		Yes	051	21	70.5	107	0.066			No
188	0	0	0	0	0	1	0		Found down	Yes	0	0	0	1	0	0	0			No	Yes	No	No	No	No	No	No	No		1	1	0	0	0	0	0	1	seizure	F		Yes	065	26	60.6	231	0.263			Yes
189	1	0	0	0	0	0	0			Yes	0	0	0	1	0	0	0			Yes	Yes	Yes	Yes	No	No	No	No	No		1	1	0	1	0	0	0	0		M		Yes	063	31.2	98.7	28	0.01			No
190	0	0	0	0	0	0	1			Yes	0	0	0	0	0	1	0		Left anterior fasciular block	Yes	Yes	Yes	Yes	No	No	Yes	No	No		0	0	0	0	0	0	0	1	S/p fall with hip fx	M	Former smoker	No	90	19.3	63	311	0.267			Yes
191	0	0	0	1	0	0	0	a fib		Yes	0	0	0	1	0	0	0			Yes	Yes	Yes	Yes	No	No	Yes	No	No		0	0	0	0	0	0	0	1	AMS/recurrent falls	M	Former smoker	No	90	18.6	66	262	0.22			Yes
192	0	0	1	0	0	0	0			Yes	0	0	0	1	0	0	0			No	Yes	No	No	No	Yes	No	No	No		0	0	0	0	0	0	0	1	Ischemic limb	M		Yes	065	29.1	79.4	15	0.01			Yes
194	0	0	0	0	0	0	1			Yes	0	0	1	1	0	0	1	septal infarct age undetermined		No	Yes	No	Yes	No	No	No	No	No		0	0	0	0	1	0	0	0		M	Never smoker	No	074	28.9	89	9	0.01			Yes
195	0	0	0	1	0	0	0	tachycardia		Yes	0	0	0	1	0	0	0			No	No	No	No	No	No	No	No	No		0	0	0	0	1	0	0	1	Stage IV uterine adenocarcinoma	F	Former smoker	No	060	29.6	83.4	10	0.01			Yes
197	0	0	0	0	0	0	1			Yes	0	0	0	0	1	0	1	late R wave progression		No	Yes	No	No	No	No	Yes	No	No		0	0	0	0	0	0	0	1	Neuro- PRES	F	Former smoker	Unable to assess	065	26.5	46	56	0.02			No
198	0	0	1	0	0	0	0			Yes	0	0	0	1	0	0	1	poor R-wave progression; cannot rule out inferior infarct		Yes	Yes	No	Yes	No	No	Yes	Yes	Yes	S/p liver transplant 3/2/17	0	0	0	0	0	0	0	1	Transplant surgery; hepatic encephalopathy	M	Former smoker	No	057	33.2	127	58	0.025			No
199	0	0	0	0	0	0	1			Yes	0	0	0	1	0	0	0			No	Yes	No	Yes	No	Yes	Yes	No	Yes	Aortic and bilateral illiac thrombolysis	0	0	0	0	0	0	0	1	Vascular occlusion	F		Yes	042	27.6	62	8	0.01			No
200	0	0	0	0	0	0	1			Yes	0	0	0	1	0	0	1	septal infarct age undetermined		No	Yes	No	No	No	No	No	No	Yes	Intermedullary nail fixation of right intertrochanteric femur fracture	0	0	0	0	0	1	0	1	Ortho Surgery	M	Former smoker	No	081	20.5	56	36	0.01			No
201	1	0	1	0	0	0	0			Yes	0	0	0	1	0	0	0			No	Yes	No	Yes	No	No	No	No	No		0	0	0	0	0	0	0	1	Laryngeal adenocarcinoma, hyponatremia	M		Yes	062	31	99.4	13	0.01			No
202	1	1	0	0	0	0	0			No	0	0	0	0	0	0	0			Yes	Yes	No	Yes	No	No	No	No	No		1	1	0	0	0	0	0	0		F	Former smoker	No	065	29.9	84	56	0.044			Yes
203	1	0	0	0	0	0	0			Yes	0	0	0	0	0	1	0		incomplete rbbb	Yes	Yes	No	No	No	No	No	No	No		1	0	0	0	0	0	0	0		M	Former smoker	No	072	25	70.5	33	0.01			No
204	0	0	0	0	0	0	1			Yes	0	0	0	0	1	0	0			No	Yes	No	Yes	Yes	No	No	No	No		0	0	0	0	0	1	0	0		M		Yes	058	21.8	75	6	0.01			No
205	0	0	0	0	0	0	1			Yes	0	0	0	1	0	0	0			No	Yes	No	Yes	No	No	Yes	No	No		0	0	0	0	0	1	0	0		F		Yes	058	80.7	91.14	7	0.01			No
206	1	0	0	0	0	0	0			Yes	0	0	1	0	0	0	0			Yes	Yes	Yes	Yes	Yes	Yes	No	No	No		0	1	0	1	0	0	0	0		F	Former smoker	Unable to assess	068	35.9	101	266	0.279			Yes
208	0	0	0	0	0	0	1			Yes	0	0	0	0	0	1	0		Left Anterior Fasicular Block	No	Yes	No	Yes	No	No	No	No	No		0	0	0	0	0	1	0	1	Seizure but seen by stroke service	F		Yes	058	19.6	44	21	0.01			No
209	0	0	0	0	0	0	1			Yes	0	0	0	0	0	1	0		1st degree AV block, late R-wave progression	Yes	Yes	No	Yes	Yes	No	Yes	No	No		0	0	0	0	0	1	0	0		M	Never smoker	No	061	32.1	98.6	512	0.513			No
210	1	0	0	0	0	0	0			Yes	0	0	0	1	0	0	0			Yes	Yes	Yes	Yes	No	No	Yes	No	No		0	1	0	1	0	0	0	0		M		Yes	058	46.2	154.5	32	0.011			No
211	1	0	0	0	0	0	0			Yes	0	0	0	0	0	1	0		IVCD	Yes	Yes	No	Yes	No	No	Yes	No	No		1	1	0	0	0	0	0	0		F	Never smoker	No	070	43.8	123	280	0.331			No
212	1	0	0	0	0	0	0			Yes	0	0	0	0	0	1	0		accelerated junctional rhythm	Yes	Yes	Yes	Yes	No	No	No	No	No		1	1	1	0	0	0	0	0		M	Never smoker	Yes	060	35	102.4	6	0.01			No
214	1	0	0	0	0	0	0			Yes	0	0	0	1	0	0	0			No	Yes	No	No	No	No	No	No	No		0	1	0	0	0	0	0	0		M		Yes	041	26.4	88.7	4	0.01			No
215	1	0	0	0	0	0	0			Yes	0	0	0	1	0	0	1	ectopic atrial activity		No	Yes	No	No	No	No	No	No	No		1	1	0	1	0	0	0	0		M		Yes	041	15.9	52	24	0.01			No
216	0	0	1	0	0	0	0			Yes	0	0	0	0	1	0	0			No	No	No	No	No	No	No	No	No		0	0	0	0	0	0	0	1	Stroke service, no stroke	M		Yes	036	18.2	46.8	3	0.01			No
217	0	0	0	0	0	0	1			Yes	0	0	0	0	1	0	0			No	Yes	No	Yes	Yes	No	No	No	No		0	0	0	0	0	1	0	0		M	Former smoker	Yes	036	26.9	90	3	0.01			No
218	0	1	0	0	0	0	0			Yes	0	0	0	1	0	1	0		Bifasicular block	Yes	Yes	Yes	No	No	No	Yes	No	No		1	0	1	0	0	0	0	0		M	Never smoker	No	083	30.9	87	297	0.227			Yes
219	1	0	0	0	0	0	1			Yes	0	0	0	0	1	0	0			Yes	Yes	No	No	No	No	No	No	No		0	1	0	0	0	0	0	1	Vaginal Bleeding	F	Former smoker	No	049	34.5	87	38	0.01			No
220	0	0	0	0	0	0	1			Yes	0	0	0	1	0	0	0			No	Yes	No	Yes	Yes	No	No	No	No		0	0	0	0	0	1	0	0		F	Never smoker	No	062	26.4	72.2	8	0.01			No
221	1	0	0	0	0	0	0			Yes	0	0	0	1	0	0	1	poor R wave progression		Yes	Yes	No	Yes	No	No	No	No	No		1	1	0	1	0	0	0	1	Post Code	M	Former smoker	Unable to assess	069	24.4	68.6	644	0.709			Yes
222	0	0	0	0	0	0	1			Yes	0	0	0	0	0	0	1	afib w/RVr		Yes	Yes	No	No	No	No	No	No	No		0	0	1	0	0	0	0	0		F	Never smoker	No	080	24.5	67	22	0.01			No
223	0	0	0	0	0	0	1			Yes	0	0	0	0	1	0	0			No	No	No	No	No	No	No	No	No		0	0	0	0	0	1	0	0		F	Never smoker	No	030	21.9	50.9	3	0.01			No
224	1	0	0	0	0	0	0			Yes	0	0	0	1	0	0	0			Yes	No	Yes	Yes	No	No	No	No	No		1	1	0	0	0	0	0	0		M	Former smoker	No	076	33	120	29	0.01			No
225	0	0	0	0	0	0	1			Yes	0	0	0	0	1	0	0			No	Yes	No	Yes	No	No	No	No	No		0	0	0	0	0	1	0	0		M	Never smoker	Yes	079	22.2	76.4	8	0.01			No
226	1	0	0	0	0	0	0			Yes	0	0	0	0	0	1	1	afib w/RVr; low voltage	incomplete RBBB	Yes	Yes	Yes	Yes	No	No	No	No	No		0	1	0	1	0	0	0	0		F	Former smoker	No	056	54.6	163	17	0.01			Yes
227	0	0	0	0	0	0	1			Yes	0	0	0	0	1	0	1	sinus bradycardia		No	No	No	Yes	Yes	No	No	No	No		0	0	0	0	0	1	0	0		M	Never smoker	No	055	25.9	75	7	0.01			No
229	1	0	0	0	0	0	0			Yes	0	0	0	1	0	0	0			Yes	Yes	No	No	No	No	No	No	No		0	1	0	1	0	0	0	0		F	Former smoker	No	051	6.1	60.9	60	0.026			No
230	0	0	0	0	0	0	1			Yes	0	0	0	0	1	0	0			Yes	Yes	No	Yes	Yes	No	No	No	No		0	0	0	0	0	1	0	1	complicated migraine	F	Former smoker	No	068	29.6	78.2	16	0.01			No
232	0	0	0	0	0	0	1			Yes	0	0	0	0	0	0	1	afib w/junctional escape		Yes	Yes	Yes	Yes	No	No	No	Yes	No		0	0	1	0	0	0	0	0		M	Smoker, current status unknown	No	070	32.3	108	197	0.138			No
233	0	0	0	1	0	0	0	Tachycardia		Yes	0	0	0	0	1	0	1	frequent PVCs and fusion complexes		Yes	Yes	No	No	No	No	No	No	Yes	Hernia Repair	1	0	0	0	0	0	0	0		F	Former smoker	No	071	41.2	109	31	0.01			No
234	0	0	0	0	0	0	1			Yes	0	0	0	1	0	1	1	A fib	incomplete RBBB	No	Yes	No	Yes	Yes	No	No	No	No		0	0	0	0	0	1	0	0		M	Never smoker	Yes	063	17.6	67.3	18	0.01			No
235	1	0	1	0	0	0	0			Yes	0	0	0	0	1	0	0			Yes	Yes	No	No	No	No	No	No	No		0	0	0	0	0	0	0	1	Pulmonary Embolism	F	Never smoker	No	053	45.3	123.6	17	0.01			No
237	1	1	0	0	0	0	0			Yes	0	0	0	1	0	0	1	low voltage		No	No	No	No	No	No	No	No	No		1	0	0	0	0	0	0	0		M		Yes	031	35.1	111.1	571	0.62			No
238	0	0	0	0	0	0	1			Yes	0	0	0	1	0	1	0		incomplete RBBB	No	Yes	No	No	No	No	No	No	Yes	ERCP	0	0	0	0	0	0	1	1	Seizure	M		Yes	060	24.6	63.1	7	0.01			No
239	0	0	1	0	0	0	0			Yes	0	0	0	0	1	0	0			Yes	No	No	No	No	No	No	Yes	No		1	0	0	0	0	0	0	0		M	Never smoker	Unable to assess	066	24.3	70.5	15	0.01			No
241	1	0	0	0	0	0	0			Yes	0	0	0	0	1	0	1	Afib w/ RVR		Yes	Yes	Yes	Yes	No	No	No	No	No		1	1	1	1	0	0	0	0		M		Yes	061	32.1	96	224	0.261			No
242	0	0	0	0	0	0	1			Yes	0	0	0	0	0	1	0		Incomplete RBBB	No	No	No	No	No	No	No	No	No		0	0	0	0	0	1	0	0		M		Yes	026	25.1	84	4	0.01			No
244	0	0	0	0	1	0	0			Yes	0	0	0	1	0	0	0			No	Yes	No	Yes	No	No	Yes	No	Yes	Reduction of cecal volvulus and right hemicolectomy	0	0	0	0	0	0	0	1	Abdominal surgery	F	Never smoker	No	083	16.1	38.8	192	0.142			Yes
246	0	0	1	0	0	0	0			Yes	0	0	0	1	0	0	0			Yes	Yes	No	No	No	No	No	No	No		0	0	0	0	0	0	0	1	Alcohol withdrawal	M	Former smoker	No	043	71.9	227.3	9	0.01			No
247	0	0	0	0	0	0	1			Yes	0	0	0	0	1	0	0			No	Yes	No	Yes	Yes	No	No	No	No		0	0	0	0	0	1	0	0		F	Never smoker	No	048	57.3	145.5	7	0.01			No
248	0	0	0	0	0	0	1			Yes	0	0	0	0	0	1	0		1st degree AV block	No	Yes	No	No	No	Yes	Yes	No	Yes	Superior mesenteric artery stenting, exlap	0	0	0	0	0	0	0	1	Abdominal surgery	F	Never smoker	No	082	26.2	65	92	0.07			Yes
249	0	0	1	0	0	0	0			Yes	0	0	0	0	0	1	0		LAFB, LAD	No	No	No	No	No	No	No	No	Yes	VATS w/ evacuation retained hemothorax	0	0	0	0	0	0	1	0		M	Never smoker	Yes	062	25.6	76.5	16	0.01			No
250	0	0	0	0	0	0	1			Yes	0	0	0	1	0	0	1	atrial paced rhythm		No	Yes	No	Yes	Yes	No	No	No	No		0	0	0	0	0	1	0	0		M	Former smoker	No	070	28	88.6	12	0.01			No
251	1	0	0	0	0	0	0			Yes	0	0	0	1	0	0	1	septal infarct age undetermined		Yes	Yes	No	Yes	No	No	No	No	No		1	1	0	0	0	0	0	0		F	Smoker, current status unknown	No	062	30.8	90.5	202	0.204			No
252	1	0	0	0	0	0	0			Yes	0	0	0	1	0	0	0			Yes	No	No	Yes	No	No	No	No	Yes	Arterial Thrombosis w/ BKA	0	0	0	0	0	0	0	1	Vascular Surgery	F	Never smoker	No	038	33.8	98	6	0.01			No
253	1	1	0	0	0	0	0			Yes	0	0	0	1	0	0	1	poor R-wave progression		Yes	Yes	Yes	Yes	No	No	No	No	No		0	1	0	0	0	0	0	0		F	Former smoker	No	069	34.4	96.8	1568	1.8			Yes
254	1	0	0	0	0	0	0			No	0	0	0	0	0	0	0			No	No	No	No	No	No	No	No	No		1	1	0	0	0	0	0	0		F	Never smoker	No	023	22.1	60.5	56	0.02			No
255	0	0	0	0	0	0	1			Yes	0	0	0	1	0	1	0		IVCD	No	Yes	Yes	Yes	Yes	No	Yes	No	No		0	0	0	0	0	1	0	0		M		Unable to assess	069	18.9	66.8	158	0.15			No
256	0	0	0	0	0	1	0		PEA	Yes	0	0	0	1	0	1	0		Incomplete RBBB	Yes	Yes	No	No	No	No	No	No	No		0	0	0	0	0	0	0	1	PEA arrest, brain herniation	M		Unable to assess	046		176	183	0.238			Yes
257	0	0	0	0	0	1	0		periumbilical pain	Yes	0	0	0	0	1	0	0			No	Yes	No	Yes	No	No	No	No	Yes	AAA Repair	0	0	0	0	0	0	0	1	AAA Rupture	M		Yes	056	20	72.7	14	0.01			No
259	1	0	0	0	0	1	0		PEA arrest	Yes	0	0	0	0	0	0	1	tall peaked T waves		No	Yes	No	No	No	No	Yes	No	No		0	1	0	0	0	0	0	1	PEA arrest	F		Yes	026	19.9	47.9	112	0.081			Yes
260	0	0	0	0	0	1	0		Respiratory Arrest	Yes	0	0	0	0	1	0	0			No	Yes	No	No	No	No	No	No	No		0	1	0	0	0	0	0	1	Intracranial Hemorrhage	M	Never smoker	Unable to assess	049	24.6	82.28	1873	2.2			Yes
261	1	0	0	0	0	0	0			Yes	0	0	0	0	1	0	0			No	Yes	No	No	No	No	No	No	No		1	1	0	0	0	0	0	0		M		Yes	059	23.6	79	120	0.081			No
262	1	0	0	0	0	0	0			Yes	0	0	0	1	0	0	1	Afib w/ RVR		No	Yes	No	No	No	No	No	No	Yes	Pancreatic Pseudoaneurysm coiling	0	0	1	0	0	0	0	0		F	Former smoker	No	077	20.9	57.2	16	0.01			No
263	0	0	0	0	0	0	1			Yes	0	0	0	1	0	0	1	septal infarct age undetermined		Yes	Yes	Yes	Yes	No	Yes	No	No	Yes	Femoral Artery Dissection Repair	0	0	0	0	0	0	0	1	Femoral Artery Dissection	F		Yes	045	26.2	65	56	0.03			Yes
264	0	1	0	0	0	0	0			Yes	0	0	0	0	1	0	1	low voltage		No	No	No	No	No	No	No	No	No		1	1	0	0	0	0	0	0		F	Never smoker	Unable to assess	035	31.1	75	42	0.02			No
265	1	0	0	0	0	0	0			Yes	0	0	0	1	0	1	0		RBBB, Left anterior fasicular block	No	Yes	No	No	No	No	No	No	No		1	1	0	0	0	0	0	0		F		Yes	057	29	79.1	289	0.337			No
266	0	0	0	0	0	0	1			Yes	0	0	0	1	0	1	0		Afib, LBBB	Yes	Yes	No	Yes	Yes	No	No	No	No		0	0	0	0	0	1	0	0		M	Never smoker	No	073	29.5	104.5	14	0.01			No
267	0	0	0	0	0	0	1			Yes	0	0	0	1	0	0	0			No	Yes	No	Yes	Yes	No	No	No	No		0	0	0	0	0	1	0	0		F		No	060	29.2	75	4	0.01			No
269	0	0	0	0	0	0	1			Yes	0	0	0	0	1	0	0			Yes	Yes	No	Yes	No	No	No	No	No		0	0	0	0	0	0	0	1	Seizure	M	Never smoker	Unable to assess	057	31	103.6	65	0.029			No
272	0	0	1	0	0	0	0			Yes	0	0	0	1	0	0	0			No	Yes	No	No	No	No	No	No	No		0	0	0	0	1	0	0	0		F	Former smoker	No	050	39.7	108.3	9	0.01			No
273	0	0	0	0	0	0	1			Yes	0	0	0	1	0	0	1	poor R-wave progression		No	No	No	No	No	No	No	No	Yes	Partial cystectomy w/ ileal conduit urinary diversion	0	0	0	0	0	0	0	1	Urological Surgery	M	Never smoker	No	020	31.3	90.7	6	0.01			No
274	1	1	0	0	0	0	0			Yes	0	0	0	1	0	1	0		RBBB	Yes	Yes	Yes	Yes	No	No	No	Yes	No		1	0	0	0	0	0	0	1	DKA, Pancreatitis	M	Never smoker	Unable to assess	065	29.8	88.9	2365	3.46			Yes
275	0	0	0	0	0	0	1			Yes	0	0	0	0	1	0	0			No	Yes	No	Yes	Yes	No	No	No	No		0	0	0	0	0	1	0	0		F	Never smoker	No	088	20.8	60.2	20	0.01			No
276	0	0	1	0	0	0	0			Yes	0	0	0	1	0	1	0		Afib w/ RVR	No	Yes	Yes	No	No	No	Yes	No	No		0	0	0	0	0	0	0	1	Chest pain, MR, Afib w/ RVR	M	Never smoker	Unable to assess	069	23.1	69	115	0.071			No
277	0	0	0	0	0	0	1			Yes	0	0	0	1	0	0	0			Yes	Yes	No	Yes	No	No	No	No	No		0	0	0	0	0	0	1	0		F	Never smoker	No	074	35	98.4	96	0.067			No
278	1	0	0	0	0	0	0			Yes	0	0	0	1	0	1	0		Aflutter w/ variable AV block, incomplete LBBB	No	Yes	No	Yes	No	No	No	No	No		1	1	0	0	0	0	0	0		M	Former smoker	No	068	19.3	72	160	0.122			Yes
279	0	0	0	0	0	0	1			Yes	0	0	0	0	0	0	1	inferior infarct age undetermined		Yes	Yes	No	Yes	Yes	No	No	No	No		0	0	0	0	0	1	0	0		M	Never smoker	No	075	32.8	104	31	0.01			Yes
281	0	0	0	0	0	0	1			Yes	0	0	0	0	1	0	0			No	No	No	No	No	No	No	No	No		0	0	0	0	0	1	0	0		F		Yes	046	26.4	79	4	0.01			No
282	0	0	0	0	0	0	1			Yes	0	0	0	1	0	1	0		Electronic ventricular pacemaker	Yes	Yes	Yes	Yes	Yes	No	Yes	No	No		0	0	0	0	0	1	0	0		F	Never smoker	No	056	31.1	87.4	522	0.644			No
283	0	0	0	0	0	0	1			Yes	0	0	0	0	1	0	0			No	Yes	Yes	Yes	Yes	No	No	No	No		0	0	0	0	0	1	0	0		M		Yes	062	24.1	78.4	8	0.01			No
284	0	0	0	0	0	0	1			Yes	0	0	0	1	0	0	0			Yes	Yes	Yes	Yes	Yes	No	No	No	No		1	1	0	0	0	0	0	1	Seizure	M		Yes	066	23.4	93	26	0.01			No
285	1	0	0	0	0	0	0			Yes	0	0	0	1	0	0	0			No	Yes	No	Yes	No	No	Yes	No	No		0	1	0	0	0	0	0	1	hypertensive emergency	F	Former smoker	No	066	22.5	61.5	125	0.097			No
286	0	0	0	0	0	0	1			Yes	0	0	0	0	1	0	0			No	No	No	No	No	No	No	No	No		0	0	0	0	0	0	0	1	complicated migraine w/aura	F	Former smoker	No	037	27	71.3	3	0.01			No
288	0	0	0	0	0	1	0		PEA arrest	Yes	0	0	0	1	0	0	0			No	Yes	No	No	No	No	No	Yes	No		0	0	0	0	0	0	0	1	s/p PEA arrest	M		Unable to assess	061	36.3	115	115	0.09			No
289	0	0	0	0	0	0	1			No	0	0	0	0	0	0	0			No	Yes	No	Yes	Yes	No	No	No	No		0	0	0	0	0	1	0	0		F	Never smoker	No	072	30.4	90.9	17	0.01			No
291	0	0	0	0	0	0	1			Yes	0	0	0	0	0	0	1	inferior infarct age undetermined		No	Yes	No	No	No	No	No	No	No		1	0	0	0	0	0	0	0		F	Never smoker	No	068	39.1	90.9	14	0.01			Yes
293	0	0	0	0	0	0	1			Yes	0	0	0	1	0	0	0			Yes	Yes	No	No	Yes	No	Yes	No	No		0	0	0	0	1	0	0	0		M	Never smoker	No	067	33.4	101.3	147	0.114			Yes
294	0	0	0	0	0	0	1			Yes	0	0	0	1	0	0	0			Yes	Yes	Yes	Yes	No	No	No	No	No		0	0	0	0	0	0	0	1	Retroperitoneal Hematoma	F	Former smoker	No	068	22.6	59.7	115	0.132			Yes
295	1	1	0	0	0	0	0			Yes	0	0	0	1	0	0	0			No	No	Yes	No	No	No	No	No	No		1	1	0	0	0	0	0	0		M		Yes	052	21.7	63	248	0.237			No
296	0	1	0	0	0	0	0			Yes	0	0	0	0	0	1	0		atrial & bi-V paced	Yes	Yes	Yes	Yes	No	No	Yes	No	No		1	0	0	0	0	0	0	0		M	Never smoker	No	064	26.6	89	81	0.07			Yes
297	1	1	0	0	0	0	0			Yes	0	0	0	1	0	0	1	septal infarct age undetermined		No	No	No	No	No	No	Yes	No	No		1	0	0	0	0	0	0	0		M	Never smoker	Yes	051	30.6	102.3	101	0.11			Yes
298	0	0	0	0	0	0	1			Yes	0	0	0	1	0	0	0			No	Yes	No	Yes	Yes	No	No	No	No		0	0	0	0	0	1	0	0		M		Yes	044	23.9	80	7	0.01			No
300	1	1	0	0	0	0	0			Yes	0	0	0	1	0	0	0			No	Yes	No	Yes	No	No	No	No	No		0	1	0	1	0	0	0	0		F	Never smoker	No	065	42.3	105	25	0.01			No
301	0	0	0	1	0	0	0	SVT		Yes	0	0	0	1	0	0	1	Afib with rvr		No	Yes	Yes	Yes	Yes	No	No	No	Yes	ORIF subtrochanteric femur fracture	0	0	0	0	0	0	0	1	Ortho fracture	M	Never smoker	No	082	23.9	68.2	161	0.127			No
302	0	0	0	0	0	1	0		Tachycardia	Yes	0	0	0	1	0	0	0			Yes	No	No	No	No	No	No	No	No		1	0	0	0	1	0	0	0		F	Never smoker	No	061	24.1	72	16	0.01			Yes
303	0	0	0	1	0	0	0	NSVT		Yes	0	0	0	1	0	0	0			Yes	Yes	No	No	No	No	Yes	Yes	No		0	0	0	1	0	0	0	1	Renal Transplant	F	Never smoker	No	062	26.6	75	198	0.178			No
304	0	0	0	0	0	0	1			Yes	0	0	0	1	0	0	0			Yes	Yes	Yes	Yes	Yes	No	Yes	No	No		0	0	0	0	0	0	0	1	Sub-arachnoid hemorrhage	F	Never smoker	Unable to assess	068			253	0.308			Yes
305	0	0	0	0	0	1	0		tachycardia	Yes	0	0	0	1	0	0	0			No	Yes	No	No	No	No	No	No	No		0	0	0	0	0	0	0	1	Sub arachnoid hemorrhage	F		Yes	041	24.4	0	588	0.827			No
306	0	0	0	0	0	0	1			Yes	0	0	0	0	1	0	0			No	No	No	No	No	No	No	No	No		0	0	0	0	0	0	0	1	Status epilepticus	F		Yes	024	19.4	58	3	0.01			No
307	0	0	0	0	0	1	0		s/p PEA Arrest	Yes	0	0	0	1	0	0	0			Yes	Yes	No	Yes	No	No	Yes	Yes	No		0	1	0	0	0	0	0	1	s/p PEA Arrest	F	Never smoker	Unable to assess	054	32.7	92.1	110	0.114			No
308	0	0	0	0	0	0	1			Yes	0	0	0	0	0	0	1	Ventricular pacing		Yes	Yes	No	Yes	Yes	No	No	No	No		0	1	0	0	0	1	0	0		F	Never smoker	Unable to assess	070	29.2	82.3	33	0.01			No
309	0	0	1	0	0	0	0			Yes	0	0	0	1	0	0	0			Yes	Yes	Yes	Yes	No	No	Yes	No	No		0	1	0	0	0	0	0	1	DKA	M	Never smoker	No	064	29.3	109.5	41	0.015			No
310	0	0	0	0	0	1	0		hypertensive emergency	Yes	0	0	0	1	0	0	0			No	Yes	No	No	No	No	Yes	No	No		0	0	0	0	0	0	0	1	Hypertensive emergency	F	Never smoker	No	027	28.2	72.5	78	0.083			No
312	1	0	0	0	0	0	0			Yes	0	0	0	1	0	0	0			No	Yes	Yes	Yes	Yes	No	Yes	No	No		0	1	0	0	0	0	0	0		M	Never smoker	Unable to assess	059	38.7	102.3	26	0.01			No
313	0	0	0	0	0	0	1			No	0	0	0	0	0	0	0			No	No	No	No	No	No	No	No	No		0	0	0	0	0	1	0	0		F	Never smoker	No	18	28	71.8	3	0.01			No
314	0	0	0	1	0	0	0	atrial fibrillation		Yes	0	0	0	1	0	0	0			No	No	No	Yes	No	No	Yes	No	No		0	0	1	0	0	0	0	0		M		Yes	072	25.9	75	34	0.01			Yes
315	0	0	1	0	0	0	0			Yes	0	0	0	0	1	0	0			No	No	No	No	No	No	No	No	No		0	0	0	0	0	0	0	1	Tongue cancer	M		No	061			20	0.01			Yes
316	0	0	1	0	0	0	0			Yes	0	0	0	1	0	0	0			No	Yes	No	Yes	No	No	Yes	Yes	No		0	0	1	0	0	0	0	1	Hemorrhagic shock 2/2 cirrhosis related bleed	F	Never smoker	Unable to assess	045	29.9	76.8	34	0.01			Yes
318	0	0	0	0	0	0	1			Yes	0	0	0	0	0	1	0		Incomplete RBBB	No	Yes	No	Yes	Yes	No	No	No	No		0	0	0	0	0	1	0	0		M	Never smoker	No	049	26	80	5	0.01			No
319	0	0	0	0	0	0	1			No	0	0	0	0	0	0	0			No	Yes	No	No	No	No	No	No	No		0	0	0	0	0	0	0	1	Sub-arachnoid hemorrhage	F	Never smoker	No	076	31.2	80	15	0.01			No
320	0	0	0	0	0	0	1			Yes	0	0	0	0	0	1	0		non-specific intraventricular block	Yes	Yes	Yes	Yes	No	No	Yes	Yes	No		1	0	0	0	0	1	0	0		M	Former smoker	No	060	21.7	65.3	2098	2.68			Yes
321	0	0	0	0	0	0	1			No	0	0	0	0	0	0	0			No	Yes	No	No	Yes	No	No	No	Yes	Frontoparietal-temporal decompressive craniectomy with duraplasty, evacuation of infarcted brain tissue and hemorrhage	0	1	0	1	0	0	0	1	Sub arachnoid hemorrhage	F		Unable to assess	027	36.1	104.5	9	0.01			Yes
322	0	0	0	0	0	0	1			Yes	0	0	0	1	0	0	0			No	No	No	No	No	No	No	No	No		0	0	0	0	0	1	0	1	Status migrainosus	F		No	026	41.8	107.1	5	0.01			No
323	0	0	1	0	0	0	0			Yes	0	0	0	1	0	0	0			Yes	No	No	No	No	No	Yes	Yes	No		0	0	0	0	0	0	0	1	Decompensated cirrhosis	M		Yes	056	24	94.4	129	0.101			Yes
324	0	0	1	0	0	0	0			Yes	0	0	0	0	0	0	1	Afib with rvr		Yes	Yes	No	Yes	Yes	No	Yes	No	No		0	0	0	0	0	0	0	1	Large intra-cerebral hemorrhage	F	Never smoker	No	078	34.3	85	53	0.031			Yes
325	0	0	0	0	0	0	1			Yes	0	0	0	0	0	1	0		Incomplete RBBB	Yes	Yes	No	Yes	Yes	No	No	No	No		0	0	0	0	0	1	0	0		M	Never smoker	No	054	32.2	101.9	5	0.01			No
326	0	0	0	0	0	1	0		Found down, s/p CPR	Yes	0	0	0	1	0	0	1	Afib w/ RVR		Yes	No	Yes	No	No	No	Yes	No	No		1	0	0	0	0	0	0	1	Post code	M		Unable to assess	062	28.3	100	2134	2.34			Yes
327	0	0	0	0	0	0	1			Yes	0	0	0	0	1	0	1	Paced rhythm		Yes	Yes	No	No	No	No	No	No	No		0	1	0	1	0	0	0	0		M	Never smoker	No	067	24.6	74	41	0.01			No
328	0	0	0	0	0	0	1			Yes	0	0	0	1	0	0	0			Yes	Yes	Yes	Yes	No	No	No	No	No		1	1	0	1	0	0	0	0		F	Former smoker	No	070	34.4	91	130	0.093			Yes
329	0	0	0	0	0	1	0		post code	Yes	0	0	0	1	0	0	1	Lateral/inferior infarct, age undetermined		No	No	No	No	No	No	No	Yes	No		0	1	1	0	0	0	0	1	Post code	F		Unable to assess	050		78.2	64	0.052			Yes
330	0	0	0	0	0	0	1			Yes	0	0	0	0	1	0	1	Minimal criteria LVH, Possible lateral/inferior infarct age undetermined		No	Yes	No	Yes	Yes	Yes	No	No	No		0	0	0	0	0	1	0	0		F	Never smoker	No	073	21.4	62.2	10	0.01			No
331	0	0	0	0	0	0	1			Yes	0	0	0	0	1	1	0		Sinus Brady	No	Yes	No	No	No	No	No	No	No		0	0	0	0	0	0	0	1	ITP	M	Never smoker	No	040	66.3	203.7	18	0.01			No
332	0	0	1	0	0	0	0			Yes	0	0	0	0	1	1	0		RBBB	No	Yes	No	No	No	No	No	No	No		1	0	0	0	0	0	0	1	Pyelonephritis	F		Yes	074	27.5	82	30	0.01			No
333	0	0	0	0	0	0	1			Yes	0	0	0	0	1	0	1	Sinus Tachy		No	No	No	No	No	No	No	Yes	Yes	exploratory laparoscopy	1	1	0	0	0	0	0	1	bowel ischemia, HRS	M	Never smoker	Unable to assess	069	27.7	90	19	0.019			Yes
334	0	0	0	0	0	0	1			Yes	0	0	0	0	1	0	1	LBBB		No	Yes	Yes	No	No	No	No	No	No		0	0	0	0	0	0	0	1	Diarrhea	F	Former smoker	No	085	15.4	42	30	0.01			Yes
335	1	0	0	0	1	0	0			Yes	0	0	0	0	1	0	1	Afib w/ RVR, LBBB		No	Yes	Yes	Yes	No	No	Yes	No	No		0	0	0	0	0	0	0	1	Volume overload 2/2 ESRD	F	Former smoker	No	067	24.9	65.9	172	0.141			Yes
336	0	0	0	0	0	0	1			No	0	0	0	0	0	0	0			No	No	No	No	No	No	No	No	No		0	0	0	0	0	0	0	1	Optic Neuritis	F	Former smoker	No	021	23.1	66.9	3	0.01			No
337	1	0	0	0	0	0	0			Yes	0	0	0	1	0	0	1	Afib		Yes	No	No	Yes	No	No	No	No	No		1	1	0	1	0	0	0	0		M		Unable to assess	040	28.6	88	507	0.784			No
338	0	0	0	0	0	0	1			Yes	0	0	0	0	1	0	0			No	Yes	No	Yes	No	No	No	No	Yes	C3-4, C6-7 Cervical Laminectomy, medial facetectomy, foraminotomy	1	1	0	0	0	0	0	0		F		Yes	046	33.8	98	7	0.01			No
339	0	1	0	0	0	0	0			Yes	0	0	0	0	1	1	0		Paced Rhythm	Yes	Yes	Yes	Yes	No	No	No	Yes	Yes	Percutaneous Cholecystostomy	1	0	0	0	0	0	0	1	ESLD	F	Former smoker	No	058	43.3	104	52	0.055			Yes
340	0	0	0	0	0	1	0		Post Code	Yes	0	0	0	1	0	0	0			No	No	No	Yes	No	No	No	No	No		1	1	0	0	0	0	0	1	Post Code	F		Yes	037	34.1	98.7	205	0.179			Yes
342	1	0	0	0	0	0	0			Yes	0	0	0	0	1	0	1	LVH		No	No	Yes	Yes	No	Yes	Yes	No	No		0	1	1	0	0	0	0	0		M		Yes	075	23.4	72	752	0.754			No
343	0	0	0	0	0	0	1			Yes	0	0	0	0	1	1	1	LVH	Left Anterior Fasicular Block	No	Yes	No	Yes	Yes	No	No	No	No		0	0	0	0	0	1	0	1	Hypertensive Emergency, TIA?	F	Never smoker	No	064	43.9	125.5	4	0.01			No
344	1	0	0	0	1	0	0			Yes	0	0	0	0	1	1	0		SVT, LAFB, RBBB, Bifasicular Block	Yes	Yes	Yes	No	No	No	Yes	Yes	No		0	1	0	0	0	0	0	1	ARF, concern for TTP	F	Never smoker	No	082	32.6	86.1	78	0.042			No
345	0	1	0	0	0	0	0			Yes	0	0	0	1	0	0	0			No	Yes	No	No	Yes	No	No	No	Yes	Exploratory Laparotomy	0	0	0	0	0	0	0	1	Pneumoperitoneum, ischemic bowel	F		Unable to assess	068	24.73	74	766	0.695			Yes
347	0	0	0	0	0	0	1			Yes	0	0	0	0	0	1	1	Wide qrs, pointed T waves suggesting hyper K	LBBB	No	No	No	No	No	No	No	No	No		1	1	1	0	1	0	0	0		M			053	22.09	70	98	0.077			Yes
348	0	0	0	0	0	0	1			Yes	0	0	0	0	1	0	0			No	No	No	Yes	No	No	No	No	Yes	Right sided hemocraniotomy with evacuation of large subdural	0	0	0	0	0	0	1	0		F	Never smoker	Unable to assess	069	27.7	71	19	0.01			Yes
349	0	0	0	1	0	0	0	tachycardia		Yes	0	0	0	0	0	1	0		RBBB	No	Yes	Yes	Yes	No	No	No	No	No		1	1	0	1	0	0	0	0		M		Yes	055	31.6	89	67	0.022			No
350	0	0	0	0	0	0	1			Yes	0	1	0	0	0	0	1	ST elevation consider early repol, pericarditis, or injury		No	No	No	No	No	No	No	No	No		0	0	0	0	0	1	0	0		M	Former smoker	No	028	21.2	77.27	4	0.01			No
351	0	0	0	0	0	1	0		tachycardia	Yes	0	0	0	0	0	1	0		Incomplete RBBB	No	Yes	No	Yes	No	No	No	No	No		0	1	0	0	1	0	0	1	Seizure	M	Former smoker	Unable to assess	062	25.3	89.6	34	0.01			Yes
353	0	0	0	0	0	0	1			Yes	0	0	0	0	0	1	0		Left anterior fasicular block	No	Yes	No	No	Yes	No	No	No	No		0	0	0	0	0	1	0	0		F	Former smoker	No	051	32.8	84	3	0.01			No
354	0	0	0	0	0	1	0		new edema	Yes	0	0	0	0	1	0	0			No	No	No	Yes	No	Yes	No	No	Yes	Percutaneous mechanical thrombolysis of the left common iliac artery	0	0	0	0	0	0	0	1	vascular surgery	M	Never smoker	No	049	29	88	999999	0.01			No
356	0	0	0	1	0	0	0	non-sustained VT		Yes	0	0	0	0	1	0	0			No	Yes	Yes	Yes	Yes	Yes	No	Yes	Yes	Left leg thrombectomy via femoral artery	1	0	0	0	0	1	0	1	Acute limb ischemia	M		Yes	058	30.7	94.6	18	0.01			Yes
357	0	0	0	0	0	0	1			Yes	0	0	0	0	0	1	0		RBBB, left posterior fasicular block, 1st degree AV block	No	Yes	Yes	Yes	Yes	No	No	No	No		0	0	0	0	0	1	0	1	Lung cancer	M	Former smoker	No	078	23.4	76.1	13	0.01			Yes
358	0	0	0	0	0	0	1			Yes	0	0	0	0	1	0	0			No	No	No	No	No	No	No	No	Yes	Mechanical thrombectomy left middle cerebral artery	0	0	0	0	0	1	0	1	Pregnant	F	Never smoker	No	029	25.7	70.3	18	0.01			No
359	0	0	0	0	1	0	0			Yes	0	0	0	0	1	0	0			No	No	No	No	No	No	No	Yes	No		0	0	0	0	0	0	0	1	Liver transplant	M	Former smoker	No	063	25	88.5	65	0.042			No
361	0	0	0	0	0	0	1			Yes	0	0	0	1	0	0	0			Yes	Yes	No	No	No	No	No	No	Yes	Emergency ex-lap with sigmoidectomy, appendectomy,	1	0	0	0	0	0	0	1	Bowel perf	F	Never smoker	No	039	37.7	102.9	71	0.048			No
362	1	0	0	0	0	0	0			Yes	0	0	0	0	0	1	0		LBBB	No	Yes	Yes	Yes	No	No	Yes	No	No		1	1	0	0	0	0	0	0		F		Unable to assess	085	20.78	48	376	0.383			Yes
364	0	1	1	0	0	0	0			Yes	0	0	0	0	1	0	0			No	Yes	No	No	No	No	No	Yes	No		0	0	1	0	0	0	0	0		F	Never smoker	No	051	35.4	85	6	0.01			No
365	0	1	0	0	0	0	0			Yes	0	0	0	0	1	0	0			Yes	Yes	No	No	No	No	No	No	No		1	0	1	0	0	0	0	0		M	Never smoker	No	069	28.9	79	172	0.114			Yes
366	0	0	0	0	0	1	0		tachycardia	Yes	0	0	0	1	0	0	0			Yes	Yes	No	Yes	No	No	Yes	No	No		1	0	0	0	0	0	0	0		M	Former smoker	No	078	19.6	64	200	0.244			Yes
367	0	0	0	0	0	0	1			Yes	0	0	0	0	1	0	0			No	Yes	No	No	Yes	No	No	No	No		0	0	0	0	0	1	0	0		M	Former smoker	No	078	20.3	68.1	13	0.01			No
368	0	0	0	0	0	0	1			Yes	0	0	0	1	0	1	0		non-specific IVCD	No	Yes	No	No	No	No	No	No	No		0	1	0	1	0	0	0	0		F	Former smoker	No	059	54.8	163.5	32	0.013			No
369	1	0	0	0	0	0	0			Yes	0	0	0	0	0	1	0		RBBB, left posterior fasicular block	No	Yes	No	Yes	No	No	No	No	Yes	Ureteroscopy, laser lithotripsy, stent placement, and percutaneous nephrostomy removal	1	0	0	0	0	0	0	0		M	Former smoker	Yes	069	22.2	70.45	17	0.01			No
370	0	0	0	0	0	0	1			Yes	0	0	0	0	1	0	0			Yes	Yes	Yes	Yes	Yes	No	No	No	No		0	0	0	0	0	1	0	0		M		Yes	049	21.1	57.7	5	0.01			No
371	0	0	0	0	0	0	1			Yes	0	0	0	0	1	0	0			Yes	Yes	No	Yes	Yes	No	No	No	No		0	0	0	0	0	1	0	0		M		Yes	060	20	61.4	31	0.01			No
372	0	0	1	0	0	0	0			Yes	0	0	0	0	1	0	0			No	Yes	Yes	Yes	Yes	No	No	No	No		0	0	0	0	0	0	0	1	subdural hematoma	M	Never smoker	No	054	28.4	95	6	0.01			No
373	0	0	0	0	0	0	1			Yes	0	0	0	0	1	0	0			Yes	No	No	Yes	No	No	No	No	No		0	0	0	0	0	1	0	0		M		Yes	063	30.4	90.8	9	0.01			No
374	0	0	0	0	0	0	1			Yes	1	0	0	1	0	0	0			Yes	Yes	Yes	Yes	Yes	No	Yes	No	No		0	0	0	0	0	1	0	0		M		Yes	075	31.9	95	491	0.489			Yes
375	0	0	0	0	0	0	1			Yes	0	0	0	0	1	0	0			No	Yes	Yes	Yes	No	No	No	No	No		0	0	0	0	1	0	0	0		M		Yes	069	29.7	102.3	335	0.342			Yes
376	0	0	1	0	0	0	0			Yes	0	0	0	0	1	0	0			No	No	No	No	No	No	No	No	Yes	Embolization of liver mets	0	0	0	0	0	0	0	1	Carcinoid tumor	M		Yes	047	26.2	81	5	0.01			No
377	0	0	0	0	0	1	0		Wide QRS on tele	Yes	0	0	0	0	0	1	0		LBBB	No	No	No	No	No	No	No	No	Yes	Ventral hernia repair	0	0	0	0	0	0	0	1	Hernia repair	M		Yes	053	31.3	88.5	9	0.01			No
378	0	1	0	0	0	0	0			Yes	0	0	0	1	0	1	0		Incomplete RBBB	No	Yes	Yes	Yes	Yes	No	Yes	No	No		0	0	0	0	0	0	0	1	Solid malignancy, hemorrhagic/hypovolemic shock	M	Former smoker	No	067	24.8	83	78	0.045			Yes
379	0	0	0	0	0	1	0		tachycardia	Yes	0	0	0	1	0	0	0			No	No	No	No	No	No	No	No	No		0	0	0	0	0	0	0	1	solid malignnacy	F	Never smoker	No	028	20.6	61.8	5	0.01			Yes
380	0	0	0	0	0	0	1			Yes	0	0	0	1	0	0	0			No	No	No	No	No	No	No	Yes	No		0	0	0	0	1	1	0	1	liver failure	F	Never smoker	No	066	16.7	62.9	60	0.028			No
381	0	0	0	0	0	0	1			Yes	0	0	0	0	1	0	0			No	No	No	No	No	No	No	No	No		0	0	0	0	0	0	0	1	Status migrainosus	F	Never smoker	No	019	26.9	75.7	3	0.01			No
382	0	0	1	0	0	0	0			Yes	0	0	0	1	0	0	0			Yes	Yes	Yes	Yes	Yes	No	Yes	No	No		0	0	0	0	0	0	0	1	Anemia	M	Former smoker	Unable to assess	074	29.4	82.2	288	0.344			No
384	1	0	0	0	0	0	0			Yes	0	1	0	0	0	0	0			Yes	No	Yes	No	No	No	Yes	Yes	No		1	1	0	0	0	0	0	1	LHC 2/22 with no ACS but 90% chronic stenosis of prox OM; also mod-severe AS	M	Never smoker	No	064	25.3	88	1357	1.31			Yes
385	0	0	0	1	0	0	0	Irregular rhythm		Yes	0	0	0	0	0	0	1	Computer read as acute MI		No	No	No	No	No	No	No	Yes	No		1	0	0	0	0	0	0	1	liver failure	M			040	25.1	0	35	0.01			Yes
386	0	0	0	0	0	0	1			No	0	0	0	0	0	0	0			No	No	No	No	No	No	No	No	No		0	0	0	0	0	1	0	1	solid malignancy, pancytopenia 2/2 chemotherapy	F		Yes	040	25.4	67.3	30	0.01			Yes
387	0	0	0	0	0	0	1			Yes	0	0	0	0	1	0	0			Yes	Yes	Yes	Yes	Yes	No	No	No	Yes	basilar artery stent thombectomy	0	1	0	0	0	1	0	1	DKA, cerebral edema	M		Yes	048	23.6	100	11	0.01			Yes
388	0	0	1	0	0	0	0			Yes	0	0	0	1	0	0	0			Yes	Yes	No	Yes	No	No	No	No	Yes	ureteral stent placement	0	0	0	0	0	0	0	1	hyponatremia, solid malignnacy	F	Former smoker	No	065	24.6	67	26	0.01			Yes
389	0	0	0	0	0	0	1			Yes	0	0	0	1	0	0	0			Yes	Yes	Yes	No	No	No	Yes	No	Yes	Open left colectomy	0	0	0	0	0	0	0	1	dilated colon, solid organ malignancy	M	Former smoker	No	080	20.4	64.6	52	0.038			Yes
390	0	0	0	0	0	0	1			Yes	0	0	0	0	1	0	0			No	Yes	No	Yes	Yes	No	No	No	No		0	0	1	0	0	1	0	0		F	Former smoker	No	081	39.7	111.7	90	0.072			Yes
391	0	0	0	1	0	0	0	Bigeminy and PACs during surgery		Yes	0	0	0	1	0	0	0			No	Yes	No	No	Yes	No	No	No	Yes	Right carotid endarterectomy	0	0	0	0	0	0	0	1	Vascular surgery	M	Former smoker	No	059	26.9	90	12	0.01			No
392	0	0	0	0	0	1	0		Tachycardia	Yes	0	0	0	0	1	0	0			Yes	Yes	No	Yes	Yes	No	Yes	No	No		0	1	0	0	0	0	0	0		F	Never smoker	No	057	36.6	96.7	48	0.014			No
393	0	0	1	0	0	0	0			Yes	0	0	0	1	0	0	0			No	No	No	No	No	No	No	No	No		0	0	0	0	1	0	0	0		F	Never smoker	No	063	28.5	78.7	14	0.01			No
394	0	0	0	0	0	1	0		tachycardia	Yes	0	0	0	0	1	0	0			Yes	Yes	Yes	Yes	No	No	No	No	Yes	Cephalomedullary fixation of intertrochanteric femur fracture	1	0	0	0	0	0	0	1	Femur fracture	M	Former smoker	No	081	29.8	81.3	682	0.791			Yes
395	0	0	0	0	0	0	1			Yes	0	0	0	0	1	0	0			No	No	No	No	No	No	No	No	No		0	0	0	0	0	0	0	1	Malignancy	F	Never smoker	No	049	23.9	50.1	24	0.01			Yes
396	0	0	0	0	0	0	1			Yes	0	0	0	0	1	0	0			No	No	No	No	No	No	No	No	No		0	0	0	0	0	0	0	1	PRES	M		Yes	036	18.8	70.4	5	0.01			No
397	0	0	0	0	0	1	0		tachycardia	Yes	0	0	0	0	1	0	0			No	No	No	No	No	No	No	No	Yes	Left L5/S1 microdiscectomy, durotomy repair	0	0	0	0	0	0	0	1	Ortho spine surgery	M	Former smoker	No	046	26.7	99	13	0.01			No
398	0	1	0	0	0	1	0		tachycardia	Yes	0	0	0	1	0	0	0			No	No	No	No	No	No	No	No	Yes	Debridement of hip wound, repair and patch of perforated gastric ulcer, repari of incarcerated hernia	0	0	0	0	0	0	0	1	Necrotizing hip wound, perforated gastric ulcer	F	Never smoker	Unable to assess	083	33.1	90	115	0.09			Yes
399	1	0	0	0	0	0	0			Yes	0	0	0	0	0	1	0		Incomplete RBBB	No	Yes	Yes	No	No	No	No	No	No		0	1	0	0	0	0	0	0		F	Former smoker	Yes	072	27.8	69.1	45	0.01			Yes
400	0	0	0	1	0	0	0	atrial fib		Yes	0	0	0	0	1	0	0			No	Yes	No	Yes	Yes	No	Yes	No	No		0	0	0	0	0	1	0	0		M	Never smoker	No	060	27.6	85	21	0.01			No
401	0	0	0	0	0	0	1			Yes	0	0	0	0	1	0	0			No	Yes	No	No	No	No	No	No	No		0	0	0	0	0	0	0	1	Solid malignancy	F	Never smoker	Yes	066	27	65.4	7	0.01			No
402	0	0	0	0	0	0	1			Yes	0	0	0	0	1	0	0			No	Yes	No	No	No	No	No	No	No		0	0	0	0	0	1	0	0		F	Never smoker	No	070	38.2	88.8	20	0.01			No
404	0	0	0	0	0	0	1			Yes	0	0	0	0	1	0	0			No	Yes	No	Yes	No	No	No	No	No		0	0	0	0	0	1	0	0		M	Former smoker	No	067	30.7	97.1	14	0.01			No
405	0	0	0	0	0	1	0		tachycardia	Yes	0	0	0	0	1	0	0			No	Yes	No	No	No	No	No	No	No		0	0	0	0	0	0	0	1	AIDP	F		Yes	062	28	74.2	115	0.085			No
406	0	0	0	0	0	0	1			Yes	0	0	0	0	1	0	0			Yes	Yes	No	Yes	Yes	No	No	No	No		0	0	0	0	0	1	0	0		F	Former smoker	No	068	38.7	112	8	0.01			No
407	0	0	0	0	0	0	1			Yes	0	0	0	0	1	0	0			No	Yes	No	Yes	Yes	No	No	No	No		0	0	0	0	0	1	0	0		M	Never smoker	No	054	29.9	97.4	7	0.01			No
408	0	0	1	0	0	0	0			Yes	0	0	0	0	1	0	0			No	Yes	No	Yes	No	No	No	No	No		0	0	0	0	1	0	0	0		M		Yes	064	25.96	87.9	13	0.01			No
409	0	0	0	0	0	1	0		bradycardia	Yes	0	0	0	0	1	0	0			No	Yes	No	Yes	Yes	No	No	No	No		0	0	0	0	0	1	0	0		F		Yes	062	35.1	90	7	0.01			No
410	0	0	0	0	0	0	1			Yes	0	0	0	1	0	0	0			No	Yes	No	No	No	No	No	No	Yes	Endoluminal repair of ruptured thoracic aortic aneurysm	0	0	0	0	0	0	0	1	Vascular surgery	F	Never smoker	No	086	19	52	93	0.061			Yes
411	0	0	0	0	0	0	1			Yes	0	0	0	0	1	0	0			No	No	No	Yes	Yes	No	No	No	No		0	0	0	0	0	1	0	0		M	Never smoker	No	049	25.7	91	7	0.01			No
412	0	0	1	0	0	0	0			Yes	0	0	0	0	1	0	0			No	No	No	No	No	No	No	No	No		1	0	0	0	0	0	0	1	Acute renal failure	M		Yes	031	27	90.4	166	0.134			No
413	0	1	0	0	0	0	0			Yes	0	0	0	0	0	1	0		Incomplete RBBB	No	No	No	No	No	No	No	No	No		0	0	0	0	0	0	1	0		M	Never smoker	Unable to assess	018	30.8	106	53	0.022			Yes
414	0	0	0	0	0	0	1			Yes	0	0	0	0	1	0	0			No	Yes	No	Yes	Yes	No	No	No	No		0	0	0	0	0	1	0	0		F	Former smoker	No	071	27.3	61.3	7	0.01			No
416	0	1	0	0	0	0	0			Yes	0	0	0	0	0	1	0		1st degree AV block, LBBB	No	Yes	No	No	No	No	No	No	No		0	0	0	0	0	0	1	0		M	Former smoker	No	075	20.4	68.18	44	0.021			Yes
417	0	0	1	0	0	0	0			Yes	0	0	0	0	1	0	0			Yes	Yes	Yes	Yes	No	No	No	No	No		0	0	0	0	0	0	1	0		M	Never smoker	No	065	26.9	85	35	0.01			No
418	0	0	0	0	0	0	1			Yes	0	0	0	0	1	0	0			No	No	No	No	No	No	No	No	No		0	0	0	0	0	1	0	0		M		Yes	062	31.9	104	5	0.01			No
419	0	0	0	0	0	0	1			Yes	0	0	0	0	1	0	0			No	Yes	No	No	Yes	No	No	No	No		0	0	0	0	0	1	0	0		M			062	28.4	90	75	0.031			Yes
420	0	0	1	0	0	0	0			Yes	0	0	0	0	1	0	0			No	No	No	No	No	No	No	No	No		0	0	0	0	0	0	1	0		M	Never smoker	No	042	30.8	92	7	0.01			No
421	0	0	1	0	0	0	0			Yes	0	0	0	0	1	0	0			No	No	No	No	No	No	No	No	No		0	0	0	0	0	0	0	1	epilepsy	F	Never smoker	No	037	30.7	81.1	3	0.01			No
422	0	0	0	0	1	0	0			Yes	0	0	0	1	0	0	0			No	Yes	Yes	Yes	No	No	Yes	No	No		0	0	0	0	0	0	0	1	Cardiogenic shock	M	Never smoker	No	069	26.7	92	10000	25.52			Yes
423	1	0	0	0	0	0	0			Yes	0	0	0	1	0	0	0			No	Yes	No	Yes	No	No	No	No	No		1	0	0	0	0	0	0	0		F	Former smoker	No	087	24	65.5	41	0.01			Yes
424	0	0	0	0	0	0	1			Yes	0	0	0	1	0	0	0			No	Yes	No	Yes	Yes	No	No	No	No		0	0	0	0	0	1	0	0		F		Yes	067	31.9	81.8	4	0.01			No
425	0	0	0	1	0	0	0	Junctional rhythm		Yes	0	0	0	0	1	0	0			No	Yes	No	Yes	No	No	Yes	No	No		1	0	0	0	0	0	0	0		F	Never smoker	No	084	34.1		47	0.014			No
426	0	0	0	0	0	0	1			Yes	0	0	0	0	1	0	0			No	No	No	Yes	Yes	No	No	No	No		0	0	0	0	0	1	0	0		F	Never smoker	No	069	24.1	59.9	10	0.01			No
427	0	0	0	0	0	0	1			Yes	0	0	0	0	1	0	0			Yes	Yes	No	Yes	Yes	No	No	No	No		0	0	0	0	0	1	0	0		F		Unable to assess	067	36.9	110	82	0.055			No
428	0	0	0	0	0	0	1			Yes	0	0	0	1	0	0	0			Yes	Yes	No	Yes	Yes	No	No	No	No		0	0	0	0	0	1	0	0		F	Never smoker	Unable to assess	059	39.5	97.9	10	0.01			No
429	0	0	0	0	0	1	0		tachycardia	Yes	0	0	0	0	1	0	0			No	Yes	Yes	Yes	No	No	No	No	No		0	0	0	0	1	0	0	0		F		Unable to assess	052	20.9	39.9	74	0.043			No
430	0	0	0	0	0	1	0		hyperkalemia	Yes	0	0	0	1	0	0	0			No	Yes	Yes	Yes	No	Yes	Yes	No	No		0	0	1	0	0	0	0	0		F	Former smoker	No	070	56.4	154	31	0.01			No
431	1	0	0	0	0	0	0			Yes	0	0	0	0	0	1	0		RBBB	No	Yes	No	Yes	No	No	No	No	No		0	1	0	0	0	0	0	0		M	Never smoker	No	062	42.7	135	17	0.01			No
432	0	0	0	0	0	0	1			No	0	0	0	0	0	0	0			Yes	Yes	No	Yes	Yes	No	No	No	No		0	0	0	0	0	1	0	0		F	Former smoker	No	073	39.6	108	16	0.01			No
433	0	0	0	0	0	0	1			Yes	0	0	0	0	0	1	0		RBBB, Anterior fasicular block	No	Yes	No	Yes	Yes	No	No	No	No		0	0	0	0	0	1	0	0		M		Yes	080	26.5	86.3	97	0.058			Yes
434	0	0	0	0	0	1	0		Post code	Yes	0	0	0	1	0	0	0			No	No	No	No	No	No	No	No	No		0	0	0	0	0	0	1	0		M		Yes	037	22.4	65	27	0.01			No
435	0	0	0	0	0	1	0		tachycardia	Yes	0	0	0	1	0	0	0			Yes	Yes	No	No	Yes	No	Yes	No	No		0	0	0	0	1	0	0	0		M	Never smoker	No	074	23.7	66.7	284	0.265			Yes
436	0	0	0	0	0	0	1			Yes	0	0	0	0	1	0	0			Yes	Yes	No	Yes	Yes	No	No	No	No		0	0	0	0	0	1	0	0		M		Yes	069	24.9	70	1805	2.1			No
438	0	1	0	0	0	0	0			Yes	0	0	0	0	1	0	0			No	Yes	No	No	No	No	No	No	Yes	Rectal mass removal	0	0	0	0	0	0	0	1	Solid malignancy	M	Former smoker	No	087	12.1	36.1	27	0.01			No
439	0	0	0	0	0	0	1			Yes	0	0	0	0	1	0	0			Yes	Yes	No	Yes	Yes	Yes	No	No	No		0	0	0	0	0	1	0	0		M	Never smoker	No	078	31.1	90	55	0.019			No
440	0	0	0	0	0	0	1			Yes	0	0	0	1	0	0	0			No	Yes	No	Yes	Yes	No	No	No	No		0	0	0	0	0	1	0	0		M		Unable to assess	062	21.9	73.3	9	0.01			No
441	0	0	0	0	0	0	1			Yes	0	0	0	0	1	1	0		Left anterior fasicular block	No	Yes	No	Yes	Yes	No	No	No	No		0	0	0	0	0	1	0	0		M	Never smoker	No	061	28.3	109	49	0.019			No
442	0	0	0	0	0	0	1			Yes	0	0	0	1	0	0	0			No	No	No	No	No	No	No	No	Yes	Ex lap for ischemic bowel (SMV thrombosis)	0	0	1	0	0	0	0	1	SMV thrombosis	M	Never smoker	No	062	25.4	85	89	0.047			No
443	0	0	0	0	0	0	1			Yes	0	0	0	0	1	0	0			No	Yes	No	Yes	Yes	No	No	No	No		0	0	0	0	0	1	0	0		F	Never smoker	No	075		63	17	0.01			No
444	0	0	0	0	0	0	1			Yes	0	0	0	0	1	0	0			No	No	No	No	No	No	No	No	Yes	ORIF by ortho	0	0	0	0	0	0	1	0		M	Never smoker	No	024	30	109	17	0.01			Yes
446	0	0	0	0	0	0	1			Yes	0	0	0	0	1	0	0			No	Yes	No	Yes	Yes	No	No	No	No		0	1	0	0	0	1	0	0		M	Smoker, current status unknown	Unable to assess	088	26.6	79.5	18	0.01			No
447	0	0	0	0	0	0	1			Yes	0	0	0	1	0	0	0			No	No	No	No	No	No	No	No	No		1	0	0	0	0	0	0	1	Endocarditis	M	Smoker, current status unknown	Yes	049	22.4	77.1	74	0.056			No
448	0	0	1	0	0	0	0			Yes	0	0	0	0	1	0	0			No	No	No	No	No	No	No	No	No		1	0	0	0	0	0	0	1	Endocarditis	M		Yes	033	24.6	78	4	0.01			No
450	0	0	0	0	0	0	1			Yes	0	0	0	0	1	0	0			No	Yes	No	Yes	Yes	No	No	No	No		0	0	0	0	0	0	0	1	Sub-arachnoid hemorrhage	F	Never smoker	No	072	28.6	71	30	0.01			No
451	0	0	0	0	0	0	1			Yes	0	0	0	1	0	0	0			No	Yes	No	No	No	No	No	No	Yes	Debridgement and irrigation tibia fracture, external fixation RLE	0	0	0	0	0	0	1	0		F		Yes	052	66.6	160	6	0.01			No
452	1	0	0	0	0	0	0			Yes	0	0	0	0	1	0	0			No	No	No	No	No	No	No	No	No		0	0	0	0	0	0	0	1	Sub-arachnoid hemorrhage	F	Never smoker	No	028	27.5	75	3	0.01			No
454	0	0	0	0	0	0	1			Yes	0	0	0	1	0	0	0			No	Yes	Yes	Yes	Yes	No	No	No	No		0	0	0	0	0	1	0	0		M	Former smoker	No	069	39.4	121	11	0.01			No
455	0	1	0	0	0	0	0			Yes	0	0	0	1	0	0	0			No	Yes	No	Yes	No	No	No	No	No		0	0	0	0	0	0	1	0		F	Never smoker	Unable to assess	084	29		291	0.28			Yes
456	1	0	0	0	0	0	0			Yes	0	0	0	0	1	0	0			Yes	Yes	No	Yes	No	No	No	Yes	No		0	0	1	0	0	0	0	0		M	Never smoker	No	054	31.8	95	16	0.01			No
457	0	0	0	0	0	0	1			No	0	0	0	0	0	0	0			No	No	No	No	Yes	No	No	No	No		0	0	0	0	0	0	0	1	Sub-arachnoid hemorrhage	M	Never smoker	No	036	31.2	104.5	5	0.01			No
458	0	0	0	0	0	0	1			Yes	0	0	0	0	1	0	0			No	No	No	No	Yes	No	No	No	No		0	0	0	0	0	1	0	0		F	Never smoker	No	046	33.3	82.7	3	0.01			No
459	0	0	0	0	1	0	0			Yes	0	0	0	0	1	0	0			No	Yes	Yes	Yes	Yes	Yes	No	No	No		0	0	0	0	0	0	0	1	Acute encephalopathy	F	Former smoker	Unable to assess	077	20.2	56.5	53	0.018			No
460	0	0	0	0	0	0	1			Yes	0	0	0	0	0	1	0		Borderline nonspecific intraventricular conduction delay	No	No	No	No	No	No	No	No	No		0	0	0	0	0	0	1	0		M		Yes	039	23.8	67.1	7	0.01			No
461	1	0	0	0	0	0	0			Yes	0	0	0	0	1	0	0			Yes	Yes	No	Yes	No	No	No	No	No		0	1	0	0	0	0	0	0		F	Former smoker	Unable to assess	080	18.7	51	11	0.01			Yes
462	0	0	0	1	0	0	0	"Several second pause"		Yes	0	0	0	0	0	1	0		1st degree AV block, LBBB	No	Yes	Yes	Yes	No	Yes	No	No	Yes	Endoluminal repair of ruptured AAA, abdominal decompression/exploratory celiotomy	0	0	0	0	0	0	0	1	ruptured AAA	M	Former smoker	Unable to assess	084	30.2	90.1	54	0.023			No
464	0	0	1	0	0	0	0			Yes	0	0	0	0	1	0	0			Yes	Yes	No	Yes	Yes	No	No	No	No		0	0	0	0	0	1	0	0		M	Former smoker	No	064	36.4	108.8	8	0.01			No
465	0	0	0	0	0	0	1			Yes	0	0	0	1	0	0	0			No	No	Yes	Yes	Yes	Yes	No	No	No		0	0	0	0	0	1	0	0		F	Former smoker	Unable to assess	90	22.1	56.7	188	0.21			No
466	1	0	0	0	0	0	0			Yes	0	0	0	1	0	0	0			No	Yes	Yes	Yes	Yes	No	No	No	No		0	0	0	0	0	0	1	0		F	Former smoker	Yes	063	16.6	41.5	45	0.021			No
467	0	0	0	0	0	0	1			Yes	0	0	0	1	0	0	0			No	Yes	Yes	Yes	No	No	No	No	No		1	1	0	1	0	0	0	0		M		Unable to assess	075	26.2	77.11	37	0.01			Yes
469	0	0	0	0	0	0	1			Yes	0	0	0	0	1	0	0			No	Yes	No	No	Yes	No	No	No	No		0	0	0	0	0	1	0	0		M	Never smoker	No	071	28.1	86.3	10	0.01			No
470	0	0	1	0	0	0	0			Yes	0	0	0	1	0	0	0			No	Yes	No	No	No	No	No	No	No		0	0	0	0	0	0	1	0		F	Never smoker	No	062	31.56	71	29	0.01			No
471	0	0	0	0	0	0	1			Yes	0	0	0	0	1	0	0			No	Yes	Yes	Yes	Yes	No	No	No	No		0	0	0	0	0	1	0	0		M	Smoker, current status unknown	Yes	054	26.7	75	13	0.01			No
472	0	0	0	0	0	0	1			Yes	0	0	0	0	1	0	0			Yes	Yes	No	No	Yes	No	No	No	No		0	0	0	0	0	1	0	0		F		Yes	058	33	79.4	6	0.01			No
474	0	0	0	0	0	0	1			Yes	0	0	0	0	1	0	0			No	Yes	No	Yes	Yes	No	No	No	No		0	0	0	0	0	1	0	0		M		Yes	062	27.4	81.8	6	0.01			No
476	0	0	0	0	0	0	1			Yes	0	0	0	1	0	0	0			Yes	Yes	No	Yes	No	No	No	No	No		0	0	0	0	0	1	0	0		F	Never smoker	No	052	31.6	86.2	9	0.01			No
477	0	0	0	0	0	0	1			No	0	0	0	0	0	0	0			No	No	No	No	No	No	No	No	No		0	1	0	0	0	0	1	0		F		Unable to assess	061	27.3	81.5	27	0.01			Yes
478	1	1	0	0	0	0	0			Yes	0	0	0	0	1	0	0			No	No	No	Yes	No	No	Yes	No	No		1	0	0	0	0	0	0	0		F	Former smoker	No	051	61.5	173	98	0.065			No
480	1	0	0	0	0	0	0			Yes	0	0	0	0	1	0	0			Yes	No	No	No	No	No	No	No	No		0	1	0	0	0	0	0	0		M		Yes	046	39.6	95	30	0.01			No
481	0	0	0	0	0	0	1			Yes	0	0	0	0	1	0	0			No	No	No	No	No	Yes	No	No	No		0	1	0	0	0	0	0	0		F	Former smoker	No	043	52.5	118	35	0.01			No
483	0	0	0	0	0	0	1			Yes	0	0	0	1	0	0	0			Yes	Yes	No	Yes	Yes	No	No	No	No		0	0	0	0	0	1	0	0		F		Yes	046	36.6	90.9	16	0.01			No
488	1	0	0	0	0	0	0			Yes	0	0	0	0	1	0	0			No	No	No	No	No	No	No	No	No		0	1	0	1	0	0	0	0		F	Former smoker	No	066	33.6	97.3	67	0.041			No
493	0	0	0	0	0	1	0		bradycardia	Yes	0	0	0	1	0	1	0		Nonspecific intraventricular conduction delay	Yes	Yes	No	No	No	No	Yes	No	No		0	1	0	1	0	0	0	0		F	Never smoker	No	064	25	70.3	146	0.09			No
495	0	0	1	0	0	0	0			Yes	0	0	0	0	1	0	0			Yes	Yes	No	No	No	No	Yes	No	No		0	0	0	1	0	0	0	0		F	Never smoker	No	050	27.3	70	65	0.05			No
500	0	0	0	0	0	1	0		bradycardia	Yes	0	0	0	0	1	1	0		1st degree AV block	Yes	Yes	No	Yes	No	No	Yes	No	No		0	1	1	0	0	0	0	0		F	Former smoker	Unable to assess	059	52.5	131.8	42	0.01			Yes
503	0	0	0	0	0	0	1			Yes	0	0	0	1	0	1	1	Afib with rvr	RBBB	No	Yes	No	No	No	No	Yes	No	No		0	0	0	0	1	0	0	0		F	Never smoker	No	084	29.9	71.8	42	0.01			Yes
509	0	0	1	0	0	0	0			Yes	0	0	0	0	1	0	0			No	Yes	No	Yes	No	No	Yes	No	No		0	0	0	0	1	0	0	0		M	Never smoker	No	90	23	75	66	0.023			No
516	1	0	0	0	0	0	0			Yes	0	0	0	0	1	0	0			Yes	No	Yes	Yes	No	No	No	No	No		1	1	0	1	0	0	0	0		F	Former smoker	No	077	30.6	83.5	87	0.05			No
517	0	0	0	0	0	0	1			Yes	0	0	0	0	1	0	0			No	Yes	Yes	No	No	No	Yes	No	No		0	0	0	0	0	0	0	1	AMS, hypertensive emergency	M	Never smoker	No	043	20.3	68.1	129	0.085			No
519	0	0	0	0	0	0	1			Yes	0	0	0	0	1	0	0			No	No	No	Yes	Yes	No	No	No	No		0	0	0	0	0	1	0	0		M		Yes	056	25.8	74.84	7	0.01			Yes
524	0	0	0	0	1	0	0			Yes	0	0	0	0	0	1	0		incomplete RBBB	No	No	No	No	No	No	No	No	No		0	1	0	1	0	0	0	0		F		Yes	055	22.4	67	19	0.01			No
531	1	0	0	0	0	0	0			Yes	0	0	0	0	1	0	0			Yes	Yes	Yes	Yes	No	No	No	No	No		0	0	0	1	0	0	0	0		F	Never smoker	No	066	38.1	104	18	0.01			No
533	0	0	0	0	0	0	1			Yes	0	0	0	0	1	0	0			No	Yes	No	No	No	No	No	Yes	No		0	0	0	0	0	0	0	1	decompensated cirrhosis	F	Former smoker	No	060	28.1	81.8	13	0.01			No
535	0	0	1	0	0	0	0			Yes	0	0	0	0	1	1	0		RBBB	No	Yes	No	No	Yes	No	Yes	No	No		0	0	0	0	0	0	0	1	Acute renal failure	M	Former smoker	No	080	35.4	125	121	0.084			No
539	1	0	0	0	0	0	0			Yes	0	0	0	0	0	0	1	RSR' in V1		Yes	Yes	No	No	No	No	No	No	No		0	0	0	0	0	0	0	1	Seizure	M	Never smoker	Unable to assess	042	29.5	85.4	11	0.01			No
540	0	0	0	0	0	0	1			Yes	0	0	0	0	0	1	0		1st degree AV block, left anterior fasicular block	Yes	Yes	Yes	Yes	Yes	No	Yes	No	No		0	0	0	0	0	1	0	0		F	Former smoker	No	90	35.2	93	18	0.01			No
543	1	0	1	1	0	0	0	NSVT		Yes	0	0	0	0	0	1	0		non-specific IVCD	Yes	Yes	Yes	Yes	No	Yes	Yes	No	No		0	0	0	0	0	0	0	1	renal failure	F	Never smoker	No	035	24.9	68	435	0.57			Yes
544	0	0	0	0	0	0	1			Yes	0	0	1	0	0	0	0			No	Yes	No	No	No	No	No	No	No		0	1	0	0	0	0	0	0		M	Former smoker	No	063	27.4	77.1	37	0.01			No
548	0	0	0	0	0	0	1			Yes	0	0	0	0	1	0	0			No	Yes	Yes	Yes	Yes	No	Yes	No	No		0	0	0	0	0	1	0	0		F		Yes	079	28.6	78.18	51	0.016			No
549	0	0	1	0	0	0	0			Yes	0	0	0	0	1	0	0			No	Yes	No	Yes	No	No	Yes	No	No		1	0	0	0	0	0	0	0		M		Unable to assess	074	27.6	73.1	30	0.01			No
550	0	0	0	0	0	0	1			Yes	0	0	0	0	1	0	0			No	Yes	No	Yes	Yes	No	Yes	No	No		0	0	0	0	0	1	0	0		M	Former smoker	No	055	27.8	90.5	24	0.01			No
551	0	0	0	1	0	0	0	afib		Yes	0	0	0	1	0	0	0			No	Yes	Yes	No	No	No	Yes	No	No		0	0	0	0	0	0	1	0		F	Never smoker	No	082	35.9	98	172	0.108			Yes
552	0	0	0	0	0	1	0		tachycardia	Yes	0	0	0	0	1	0	0			No	Yes	Yes	Yes	No	No	No	No	Yes	Radical cystoprostatectomy with ileal conduit and pelvic lymph node dissection	0	0	0	0	0	0	0	1	urologic procedure	M	Former smoker	No	064	27.9	90.7	183	0.179			No
553	0	0	0	0	0	0	1			No	0	0	0	0	0	0	0			Yes	Yes	No	Yes	No	No	Yes	No	No		1	1	0	1	0	0	0	0		M		Yes	075	44	160	152	0.147			Yes
556	1	0	0	0	0	0	0			Yes	0	0	0	0	0	1	1	Sinus tach w/ PACs	Left anterior fascicular block	No	Yes	No	Yes	Yes	No	Yes	No	No		1	1	0	0	0	0	0	0		M	Never smoker	Unable to assess	084	20.1	60	157	1.06			Yes
558	1	1	0	0	0	0	0			Yes	0	0	0	0	0	0	1	Sinus Bradycardia, low voltage		No	No	No	No	No	No	No	No	No		1	1	0	0	0	0	0	0		M		Unable to assess	048	26.2	83	990	1.45			Yes
563	0	1	0	0	0	0	0			Yes	0	0	0	1	0	0	0			Yes	Yes	No	No	No	No	Yes	Yes	No		1	1	0	0	0	0	0	0		F		Unable to assess	064	25.1	64.4	70	0.03			Yes
566	0	0	1	0	0	0	0			Yes	0	0	0	1	0	0	0			No	Yes	Yes	Yes	No	No	No	No	No		0	0	0	0	0	1	0	0		F	Former smoker	No	074	22.4	59.3	66	0.027			No
576	0	0	0	0	0	0	1			Yes	0	0	0	0	1	0	0			No	No	Yes	Yes	Yes	No	No	No	No		0	0	0	0	0	1	0	0		M		Yes	046	23.3	71.8	10	0.01			No
577	0	0	1	0	0	0	0			Yes	0	0	0	0	1	0	0			Yes	Yes	No	No	No	No	No	No	No		0	0	0	0	0	0	0	1	small bowel obstruction	M		Yes	046	54.1	154	3	0.01			No
578	1	0	0	0	0	0	0			Yes	0	0	0	1	0	0	0			No	No	No	No	No	No	Yes	No	No		0	1	0	0	0	0	0	0		M		Yes	062	19.5	60	14	0.01			No
580	0	0	0	0	1	0	0			Yes	0	0	0	1	0	1	0		non-specific IVCD	Yes	Yes	Yes	Yes	No	No	Yes	No	No		0	0	1	0	0	0	0	0		F	Never smoker	No	077	23.3	59.8	128	0.179			Yes
581	0	0	1	0	0	0	0			Yes	0	0	0	1	0	0	0			No	No	Yes	Yes	Yes	No	No	No	No		0	0	1	0	0	0	0	0		F		Yes	068	23	59	428	0.463			No
584	1	0	0	0	0	0	0			Yes	0	0	0	0	1	0	0			No	No	No	Yes	No	No	No	No	No		1	1	0	0	0	0	0	0		M	Smoker, current status unknown	Yes	056	18.6	57.1	13	0.01			No
586	1	0	0	0	0	0	0			Yes	0	0	0	0	1	0	0			No	Yes	Yes	Yes	Yes	No	No	No	No		0	1	0	0	0	0	0	0		M		Yes	061	29.6	102	6	0.01			No
588	1	0	0	0	0	0	0			Yes	0	0	0	0	1	0	0			Yes	No	No	No	No	Yes	Yes	No	No		1	0	0	0	0	0	0	1	dka	M		Yes	039	29.3	90.2	48	0.01			No
589	0	0	0	0	0	0	1			Yes	0	0	0	0	1	0	0			Yes	Yes	No	Yes	Yes	No	No	No	No		0	0	0	0	0	1	0	0		M	Never smoker	No	071	27.1	85.7	18	0.01			No
590	1	0	0	0	0	0	0			Yes	0	0	0	0	1	1	0		Bifasicular block	No	Yes	No	No	No	No	Yes	No	No		1	0	0	0	0	0	0	0		M		Yes	040	42.3	130	537	0.55			No
603	0	0	1	0	0	0	0			Yes	0	0	0	1	0	0	0			No	Yes	No	No	No	Yes	No	No	No		0	0	0	0	0	0	0	1	AAA	M		Yes	051	23.1	77.27	40	0.011			No
606	0	0	1	0	0	0	0			Yes	0	0	0	0	1	0	0			No	Yes	Yes	Yes	No	No	No	No	Yes	hemi-crani	0	0	0	0	0	0	0	1	subdural empyema	F		Yes	049	29.4	93	399	0.415			Yes
607	0	0	1	0	0	0	0			Yes	0	0	0	0	1	0	0			Yes	Yes	No	Yes	No	No	No	Yes	No		0	0	0	0	0	0	0	1	syncope	M		Yes	048	48.8	150	11	0.01			No
609	1	0	0	0	0	0	0			Yes	0	0	0	0	0	1	0		non-specific IVCD	Yes	Yes	Yes	Yes	No	No	No	No	No		0	0	0	0	0	0	0	1	drug induced weakness	F	Never smoker	No	061	27.1	74	34	0.01			No
610	0	0	1	0	0	0	0			Yes	0	0	0	0	1	0	0			No	No	No	No	No	No	No	No	No		0	0	0	0	0	0	1	0		M	Former smoker	No	036	29.5	90.8	6	0.01			No
613	0	0	1	0	0	0	0			Yes	0	0	0	1	0	0	0			No	Yes	No	Yes	Yes	No	No	No	No		0	0	0	0	0	1	0	0		F		Yes	074	21.6	52	16	0.01			Yes
618	0	0	0	0	0	0	1			No	0	0	0	0	0	0	0			No	Yes	Yes	Yes	Yes	No	No	No	No		1	0	1	0	0	0	0	0		F	Former smoker	Unable to assess	075	28.5	73	50	0.01			Yes
621	0	0	0	1	0	0	0	bradycardia		Yes	0	0	0	0	0	1	0		RBBB	No	No	No	No	No	No	Yes	No	No		1	0	0	0	0	0	0	0		M	Former smoker	Yes	065	26.9	95	48	0.041			No
622	0	0	0	0	0	0	1			Yes	0	0	0	1	0	0	0			No	Yes	No	No	Yes	No	No	No	No		0	0	0	0	0	1	0	0		M		Yes	039	30.8	92	5	0.01			No
623	0	0	1	0	0	0	0			Yes	0	0	0	0	1	0	0			No	No	No	No	No	No	No	No	No		1	0	0	0	0	0	0	1	anaphylaxis	F	Never smoker	No	031	27.2	76.9	3	0.01			No
625	0	0	0	0	0	0	1			No	0	0	0	0	0	0	0			No	Yes	No	No	No	No	No	No	No		0	0	0	0	0	0	0	1	ruptured brain aneurysm	M		Yes	041	19.8	61	11	0.01			Yes
626	0	0	1	0	0	0	0			Yes	0	0	0	0	1	0	0			No	No	No	No	No	No	No	Yes	No		1	0	0	0	0	0	0	0		M	Smoker, current status unknown	Yes	050	46.2	159.1	101	0.09			No
627	0	0	0	0	0	0	1			No	0	0	0	0	0	0	0			No	No	Yes	Yes	Yes	No	No	No	No		1	0	0	1	0	0	0	0		F	Never smoker	No	068	44	112	39	0.01			No
636	0	1	0	0	0	0	0			Yes	0	0	0	1	0	0	0			No	Yes	Yes	Yes	No	Yes	Yes	No	Yes	percutaneous cholecystostomy	0	0	0	0	0	0	0	1	acute on chronic cholecystitis	M		Yes	060	34.6	109.5	99	0.059			No
643	0	0	1	0	0	0	0			Yes	0	0	0	0	1	0	0			No	No	No	No	No	No	No	No	No		0	0	0	0	0	1	0	0		F	Never smoker	No	036	23.5	68	3	0.01			No
645	0	0	0	0	0	0	1			No	0	0	0	0	0	0	0			No	Yes	No	Yes	No	No	No	No	No		0	1	0	0	0	0	0	0		M		Yes	068	30	95	83	0.073			No
646	0	0	1	0	0	0	0			Yes	0	0	0	1	0	0	0			Yes	No	Yes	Yes	Yes	No	Yes	No	No		0	1	0	0	0	0	0	0		F	Former smoker	No	080	26.7	68.4	79	0.058			No
651	0	0	0	0	0	0	1			Yes	0	0	0	0	1	0	0			Yes	Yes	No	No	No	No	No	No	No		0	1	0	0	0	0	0	0		F		Yes	047	39.5	95	220	0.215			No
653	0	0	1	0	0	0	0			Yes	0	0	0	0	1	0	0			No	Yes	No	No	Yes	No	No	No	Yes	L3-S1 laminectomy with decompression and release of nerve roots/cauda equina	0	0	0	0	0	0	0	1	neurosurgery	F	Never smoker	No	076	32.1	87.5	16	0.01			No
659	0	0	0	0	0	0	1			Yes	0	0	0	1	0	1	0		RBBB	Yes	Yes	No	Yes	No	No	No	No	No		0	0	0	0	0	0	0	1	small bowel obstruction	M		Unable to assess	070	38.3	117.8	22	0.01			No
661	0	0	1	0	0	0	0			Yes	0	0	0	1	0	0	0			Yes	Yes	Yes	Yes	Yes	No	No	No	No		0	0	0	0	0	0	0	1	femur fracture	F	Never smoker	Unable to assess	076	50	120	100	0.073			No
664	0	0	0	1	0	0	0	afib		Yes	0	0	0	0	0	1	0		RBBB	No	Yes	Yes	Yes	Yes	No	No	No	No		0	0	0	0	0	0	1	0		F	Never smoker	No	075	47.7	118.18	41	0.01			No
668	0	0	0	1	0	0	0	bradycardia		Yes	0	0	0	1	0	1	0		non-specific IVCD	Yes	Yes	No	No	No	No	No	No	Yes	right hemicolectomy	0	0	0	0	0	0	0	1	surg onc	M	Former smoker	No	077	36.8	123	26	0.01			No
678	1	0	0	0	0	0	0			Yes	0	0	0	0	1	0	0			Yes	Yes	Yes	Yes	Yes	No	No	No	No		0	1	0	0	0	0	0	0		M		Unable to assess	060	31.1	95.6	3300	4.2			No
679	0	0	0	0	0	0	1			Yes	0	0	0	0	1	0	0			No	No	No	No	No	No	No	Yes	No		0	0	0	0	0	0	0	1	diverticulitis with perf	M	Never smoker	No	040	32	117	5	0.01			Yes
680	0	0	0	0	0	0	1			Yes	0	0	0	1	0	0	0			Yes	Yes	No	Yes	Yes	No	No	No	No		0	0	0	0	0	1	0	0		F	Never smoker	No	052	35.5	106	39	0.018			No
681	0	0	0	0	0	0	1			Yes	0	0	0	0	1	0	0			No	Yes	No	Yes	No	No	Yes	Yes	No		0	0	1	0	0	0	0	0		F		Yes	065	29.8	86.4	50	0.022			No
685	0	0	0	0	0	0	1			Yes	0	0	0	0	1	0	0			Yes	Yes	No	Yes	Yes	No	No	No	No		0	0	0	0	0	1	0	0		F	Never smoker	Unable to assess	083	30.5	71	13	0.01			No
688	0	0	1	0	0	0	0			Yes	0	0	0	0	1	0	0			Yes	No	No	No	No	No	No	Yes	No		0	0	1	0	0	0	0	0		F	Former smoker	Yes	050	15.5	45	25	0.01			Yes
691	0	0	1	0	0	0	0			Yes	0	0	0	0	1	0	0			No	Yes	Yes	Yes	No	No	No	Yes	No		0	0	0	0	0	0	0	1	acute on chronic liver failure	M		Yes	051	29.7	87.27	5	0.01			No
697	0	0	0	1	0	0	0	bradycardia		Yes	0	0	0	0	1	1	0		LBBB	Yes	Yes	Yes	Yes	No	No	Yes	No	Yes	wound vac placement under anesthesia	0	0	0	0	0	0	0	1	plastic surgery	F			069			33	0.01			No
699	0	0	1	0	0	0	0			Yes	0	0	0	0	1	1	1	VAT pacing	1st degree av block	Yes	Yes	No	No	No	No	No	No	No		0	0	0	0	1	0	0	0		M	Former smoker	No	063	31	103.7	50	0.016			Yes
700	0	0	1	0	0	0	0			Yes	0	0	0	1	0	0	0			Yes	No	No	No	No	No	Yes	Yes	No		0	0	0	0	0	0	0	1	acute on chronic liver failure	M	Former smoker	No	056	24	103.5	141	0.114			Yes
704	0	0	1	0	0	0	0			Yes	0	0	0	1	0	0	0			No	Yes	No	No	No	No	No	No	Yes	Right knee arthrotomy with washout, thigh I&D	1	0	0	0	0	0	0	0		F	Never smoker	No	065	31.1	77.2	22	0.01			No
707	0	0	1	0	0	0	0			Yes	0	0	0	0	1	0	0			Yes	Yes	Yes	Yes	No	No	Yes	Yes	No		1	0	0	0	0	0	0	0		M	Former smoker	No	071	27.7	85.1	79	0.053			Yes
713	1	0	0	0	0	0	0			Yes	0	0	0	1	0	0	0			Yes	Yes	No	No	No	No	No	No	No		1	1	0	1	0	0	0	0		M		Yes	061	31.2	91.9	53	0.01			No
717	0	1	0	0	0	0	0			Yes	0	0	0	1	0	0	0			No	Yes	No	No	No	No	No	No	No		1	0	0	0	0	0	0	0		F		Unable to assess	057	30.2	75	258	0.191			Yes
720	0	0	0	0	0	0	1			Yes	0	0	0	0	0	0	1	av dual paced		No	Yes	No	Yes	Yes	No	Yes	No	No		0	0	0	0	0	1	0	0		M		Yes	085	25.4	76	27	0.01			No
729	0	0	0	0	0	0	1			Yes	0	0	0	0	1	0	0			Yes	Yes	No	Yes	Yes	No	No	No	No		0	0	0	0	0	1	0	0		F	Never smoker	No	035	39.5	111	8	0.01			No
731	0	1	0	0	0	0	0			Yes	0	0	0	0	1	0	0			Yes	Yes	No	Yes	No	No	No	No	Yes	right orbitotomy with bone window	0	0	0	0	1	0	0	0		M		Yes	068	21	73	79	0.034			No
735	0	1	0	0	0	0	0			Yes	0	0	0	0	1	0	0			No	Yes	No	No	No	No	No	No	Yes	c-section	0	0	0	0	0	0	0	1	eclampsia	F	Former smoker	No	033	38.3	107.5	412	0.463			No
739	0	0	0	0	0	0	1			Yes	0	0	0	0	1	0	0			No	No	No	Yes	No	No	No	No	No		0	0	0	0	0	0	0	1	found down	M		Yes	054	29.3	93.9	67	0.027			Yes
741	0	0	1	0	0	0	0			Yes	0	0	0	1	0	0	0			No	Yes	No	Yes	No	No	No	No	Yes	thoracoabdominal exposure, division of diaphragm, T12 corpectomy, T11-L1 fusion	0	0	0	0	0	0	0	1	ortho spine surgery	M		Yes	058	40	123	16	0.01			No
743	0	0	1	0	0	0	0			Yes	0	0	0	0	1	0	0			Yes	Yes	No	No	No	No	No	No	Yes	multiple ex-laps for abdominal abscesses 2/2 necrotizing pancreatitis	1	0	0	0	0	0	0	0		M	Former smoker	No	060	26.7	94.5	114	0.131			No
744	1	0	0	0	0	0	0			Yes	0	0	0	1	0	0	0			No	Yes	No	No	No	No	Yes	Yes	No		0	1	0	0	0	0	0	0		F	Smoker, current status unknown	No	065	45.6	120.5	150	0.116			No
747	1	0	0	0	0	0	0			Yes	0	0	0	0	1	0	0			No	Yes	No	No	No	No	No	No	Yes	para-esophageal hernia repair	0	0	0	0	0	0	0	1	elective hernia repair	F	Former smoker	No	070	29.2	72.5	11	0.01			No
748	0	0	1	0	0	0	0			Yes	0	0	0	1	0	0	0			No	No	No	No	No	No	Yes	No	No		0	0	0	0	1	0	0	0		M	Never smoker	No	068	24.3	86	18	0.01			Yes
752	0	0	1	0	0	0	0			Yes	0	0	0	0	1	0	0			Yes	Yes	No	Yes	Yes	No	No	No	Yes	embolization of dural av fistula	0	0	0	0	0	0	0	1	neurosurg	F		Yes	069		80	7	0.01			No
753	0	0	0	0	0	0	1			Yes	0	0	0	0	1	0	0			Yes	Yes	No	Yes	Yes	No	Yes	No	No		0	0	0	0	0	1	0	0		F	Never smoker	No	045	32.4	88.5	16	0.01			No
754	0	0	0	0	0	0	1			Yes	0	0	0	1	0	0	0			Yes	Yes	Yes	Yes	No	No	Yes	No	No		0	1	0	1	0	0	0	0		M		Unable to assess	058	35.5	103	65	0.051			No
755	0	0	0	0	0	0	1			Yes	0	0	0	1	0	0	0			No	Yes	No	Yes	Yes	Yes	Yes	No	No		0	0	0	0	0	0	0	1	seizures	F	Former smoker	No	066	27.8	69	173	0.162			No
760	0	0	0	0	0	0	1			Yes	0	0	0	0	1	0	0			Yes	No	No	No	No	No	No	No	No		0	0	0	0	0	0	0	1	dka	M		Yes	048	14.3	50.8	24	0.01			No
769	0	0	0	0	0	0	1			Yes	0	0	0	0	1	0	0			No	Yes	No	Yes	Yes	No	No	No	No		0	0	0	0	0	1	0	0		F	Never smoker	No	048	43.6	104.8	4	0.01			No
772	0	0	0	1	0	0	0	tachycardia		Yes	0	0	0	0	1	0	0			Yes	Yes	No	Yes	No	No	Yes	No	No		0	1	0	0	0	0	0	0		F		Yes	056	43.1	114	44	0.01			Yes
774	1	0	0	0	0	0	0			Yes	0	0	0	1	0	0	0			No	Yes	No	No	No	No	No	No	Yes	external fixation of ankle fracture	0	0	0	0	0	0	0	1	ortho	M	Never smoker	No	049	28.5	82.6	7	0.01			No
778	0	0	1	0	0	0	0			Yes	0	0	0	0	1	0	0			No	No	No	No	No	No	Yes	No	No		0	0	0	1	1	0	0	0		M	Former smoker	No	076	30.1	88.1	20	0.088			Yes
782	0	0	0	0	0	0	1			Yes	0	0	0	1	0	0	0			Yes	Yes	No	Yes	No	No	No	No	No		0	1	0	0	0	0	0	0		F	Former smoker	No	073	26.9	75.6	184	0.132			No
785	0	0	1	0	0	0	0			Yes	0	0	0	1	0	0	0			No	Yes	No	No	No	No	No	No	No		0	0	0	0	1	0	0	0		M	Former smoker	Yes	060	26.2	63	120	0.07			Yes
787	0	0	0	0	0	0	1			Yes	0	0	0	0	1	0	0			No	Yes	Yes	Yes	Yes	No	No	No	No		0	0	0	0	0	1	0	0		M	Former smoker	No	074	22.1	70	9	0.01			No
789	0	0	0	1	0	0	0	afib		Yes	1	0	0	0	0	0	0			Yes	Yes	No	Yes	No	No	No	No	No		1	0	0	0	0	0	0	0		F	Never smoker	Unable to assess	078			65	0.029			No
790	1	0	0	0	0	0	0			Yes	0	0	0	1	0	0	0			Yes	No	Yes	Yes	No	No	No	No	No		1	0	0	0	0	0	0	0		M	Former smoker	No	060	22.5	65.3	72	0.04			No
791	0	0	0	0	0	0	1			Yes	0	0	0	1	0	0	0			No	No	No	No	No	No	No	No	No		0	1	0	0	1	0	0	0		F		Yes	050	29.1	79.5	48	0.017			Yes
796	0	0	1	0	0	0	0			Yes	0	0	0	1	0	0	0			No	No	Yes	Yes	No	No	No	No	No		0	0	1	0	0	0	0	1	acute hepatitis, acute liver failure	M	Former smoker	No	054		68.4	30	0.01			No
797	0	0	0	0	0	0	1			Yes	0	0	0	0	1	0	0			No	No	No	No	No	No	No	No	No		0	0	0	0	1	0	0	0		M		Yes	027	23.2	70.2	38	0.014			No
799	0	0	0	0	0	0	1			Yes	0	0	0	0	1	0	0			Yes	Yes	No	No	Yes	No	No	No	No		0	0	0	0	0	1	0	0		M	Never smoker	Yes	047	31.5	94	187	0.157			Yes
800	0	0	0	0	0	0	1			No	0	0	0	0	0	0	0			No	No	No	No	No	No	No	No	Yes	mechanical thombectomy	0	0	0	0	0	1	0	0		F		Yes	034	27.5	81.2	33	0.016			No
801	0	0	0	1	0	0	0	tachycardia		Yes	0	0	0	1	0	0	0			No	Yes	No	Yes	No	No	No	No	Yes	whipple	0	0	0	0	1	0	0	0		M	Former smoker	No	054	27	76	9	0.01			No
803	0	0	0	0	0	0	1			No	0	0	0	0	0	0	0			No	No	No	No	No	No	No	No	No		0	0	0	0	0	0	0	1	status migrainosus	F		Yes	042	36.6	96.9	3	0.01			No
804	0	0	1	0	0	0	0			Yes	0	0	0	0	1	0	0			No	No	No	No	No	No	No	No	No		0	0	0	0	0	0	0	1	status migrainosus	F	Never smoker	Yes	042	35.5	96.9	3	0.01			No
805	0	0	0	0	0	0	1			No	0	0	0	0	0	0	0			No	No	No	No	No	No	No	No	Yes	ex-lap, splenectomy	0	0	0	0	0	0	1	0		M		Yes	039	35.9	127	6	0.01			No
806	0	0	0	0	0	0	1			Yes	0	0	0	0	1	0	0			No	Yes	No	No	No	No	No	No	No		0	0	0	0	0	0	1	0		M		Yes	033	39	120	4	0.01			No
807	1	0	0	0	0	0	0			Yes	0	0	0	0	1	0	0			No	Yes	No	No	No	No	No	No	No		0	0	0	0	0	0	0	1	viral meningitis	F		Yes	060	18.9	50	5	0.01			No
808	0	0	0	0	0	0	1			Yes	0	0	0	0	1	0	0			No	Yes	No	Yes	Yes	No	No	No	No		0	0	0	0	0	1	0	0		M	Never smoker	No	065	32.3	93.7	6	0.01			No
809	0	0	0	0	0	0	1			Yes	0	0	0	0	1	0	0			Yes	Yes	Yes	Yes	No	No	No	No	No		0	0	0	0	0	0	0	1	acute renal failure	M		Unable to assess	082	18.6	62.3	909	1.02			No
810	0	0	1	0	0	0	0			Yes	0	0	0	1	0	0	0			Yes	Yes	Yes	Yes	No	No	No	No	No		0	1	0	0	0	0	0	0		M		Yes	070	20.1	56.5	68	0.039			No
811	0	0	1	0	0	0	0			Yes	0	0	0	0	0	1	0		RBBB	No	Yes	No	Yes	Yes	No	No	No	Yes	open reduction of hiatal hernia and gastric volvulus	0	0	0	0	0	0	0	1	blue surgery	F	Never smoker	No	084	26	60.5	31	0.01			Yes
812	0	0	0	0	0	0	1			Yes	0	0	0	1	0	0	1	afib with rvr		Yes	Yes	Yes	Yes	No	No	Yes	No	No		1	0	0	0	0	0	0	0		F		Unable to assess	062	42.7	120	149	0.117			Yes
813	0	0	0	0	0	0	1			No	0	0	0	0	0	0	0			No	Yes	No	Yes	Yes	No	No	No	No		0	0	0	0	0	1	0	0		F	Never smoker	Unable to assess	078	23.1	65	19	0.191			Yes
814	0	0	1	0	0	0	0			Yes	0	0	0	0	1	0	0			No	Yes	Yes	No	No	No	No	No	No		0	0	0	0	0	0	0	1	Nonhealing wound	F		Yes	051	43.3	91.1	25	0.01			No
815	0	0	1	0	0	0	0			Yes	0	0	0	0	1	0	1	low voltage QRS		No	No	No	No	No	No	No	No	No		0	0	0	0	0	0	0	1	Post-partum HA	F	Never smoker	No	027	29.2	75	4	0.01			No
816	1	0	0	0	0	0	0			Yes	0	0	0	0	0	1	1	Peaked T wave	AV block	Yes	Yes	Yes	No	No	No	Yes	No	No		1	1	0	0	0	0	0	0		M	Never smoker	Unable to assess	076	29.3	114.6	119	0.062			No
817	0	0	1	0	0	0	0			Yes	0	0	0	1	0	0	0			No	Yes	No	No	No	No	No	No	No		0	0	0	0	0	0	0	1	AIDP	M	Never smoker	No	052	33.1	99	4	0.01			No
819	0	0	1	0	0	0	0			Yes	0	0	0	0	1	0	0			Yes	Yes	No	No	No	No	No	No	No		0	0	0	0	0	0	0	1	Migraine	M	Never smoker	No	045	44.8	150.9	7	0.01			No
820	0	0	0	0	0	0	1			Yes	0	0	0	0	1	0	0			No	No	No	No	Yes	No	No	No	No		0	0	0	0	0	1	0	0		F	Former smoker	No	054	22.1	68	8	0.01			No
822	0	0	0	0	0	0	1			No	0	0	0	0	0	0	0			No	Yes	No	Yes	No	No	No	No	Yes	Open treatment and reduction of T12 unstable fracture	0	0	0	0	0	0	1	0		M		Yes	026	21.9	71	8	0.01			No
823	0	0	0	0	0	0	1			Yes	0	0	0	0	1	0	0			No	No	No	No	No	No	No	No	No		0	0	0	0	0	0	1	0		F		Yes	032	33.5	97	4	0.01			No
824	0	0	0	0	0	0	1			Yes	0	0	0	0	1	0	0			Yes	Yes	No	Yes	No	No	Yes	No	No		0	0	0	0	0	1	0	0		M		Yes	060	23.8	71	56	0.03			No
826	0	0	0	0	0	0	1			Yes	0	0	0	1	0	0	0			Yes	Yes	Yes	Yes	No	No	Yes	No	No		1	0	0	0	0	0	0	0		M		Unable to assess	065	31.4	96.5	41	0.411			Yes
828	0	0	0	0	0	0	1			Yes	0	0	0	1	0	0	0			Yes	Yes	No	Yes	No	No	No	No	No		0	0	0	0	0	1	0	0		F	Never smoker	No	068	30.7	78.6	10	0.01			No
833	0	1	0	0	0	0	0			Yes	0	0	0	0	1	0	0			No	Yes	No	Yes	No	No	No	No	No		0	0	0	0	0	0	0	1	iatrogenic shock	M	Never smoker	No	059	30.8	92	6	0.01			No
834	0	0	1	0	0	0	0			Yes	0	0	0	0	1	0	0			Yes	Yes	No	No	No	No	Yes	No	Yes	2 burr hole washout of SDH	0	0	0	0	0	0	0	1	neurosurgery	F	Never smoker	No	078	23.9	61.3	24	0.01			Yes
835	0	0	1	0	0	0	0			Yes	0	0	0	1	0	1	0		Non-specific IVCD	No	Yes	No	Yes	No	Yes	No	No	Yes	diagnostic laparoscopy, reduction of internal hernia	0	0	0	0	0	0	0	1	blue surgery	F	Never smoker	No	067	29	72	202	0.162			No
836	0	0	0	0	0	0	1			No	0	0	0	0	0	0	0			No	Yes	No	No	Yes	No	No	No	No		0	0	0	0	0	1	0	0		M		Yes	054	34.8	104	131	0.082			Yes
837	0	0	0	0	0	0	1			Yes	0	0	0	0	0	1	0		Bi-V vs VAT pacing	Yes	Yes	Yes	Yes	Yes	No	No	No	No		0	0	0	0	0	1	0	0		F	Former smoker	Unable to assess	071	26.6	74.8	49	0.803			Yes
838	0	0	1	0	0	0	0			Yes	0	0	0	0	1	0	1	bi-v pacer		Yes	Yes	No	No	No	No	Yes	No	No		0	0	0	0	0	0	1	0		M	Former smoker	No	067	33.8	122.7	35	0.01			No
840	0	0	0	0	0	0	1			Yes	0	0	0	0	0	1	0		RBBB	No	No	No	No	No	No	No	No	No		0	0	0	0	0	0	0	1	blue surgery	F	Never smoker	No	067	26.3	76.2	17	0.01			No
841	0	0	0	0	0	0	1			Yes	0	0	0	0	0	1	0		left anterior fasicular block with repolarization abnormality	Yes	Yes	Yes	No	No	No	No	No	No		0	0	1	0	0	0	0	0		F		Unable to assess	070	20.1	50	84	0.043			No
843	0	0	0	0	0	0	1			Yes	0	0	0	0	0	0	1	left atrial abnormality		No	Yes	Yes	Yes	No	No	No	No	No		0	0	0	0	0	0	0	1	post code	M		Unable to assess	065	27.17	91	30	0.01			Yes
844	0	0	1	0	0	0	0			Yes	0	0	0	0	1	0	0			Yes	Yes	Yes	Yes	No	No	No	No	Yes	debridement of open fractures of left foot, closed treatment of right foot fracture, wound vac placement under anesthesia	0	0	0	0	0	0	1	0		M		Yes	058	32.1	93	7	0.01			No
906	0	0	0	0	0	0	1			Yes	0	0	0	0	1	0	0			No	No	No	Yes	No	No	No	No	No		0	0	0	0	0	1	0	0		F		Yes	034	46.5	127.01	3	0.01			No
907	0	0	0	0	0	0	1			No	0	0	0	0	0	0	0			No	No	No	No	No	No	No	No	Yes	cerebral angio with embolization of AVM	0	0	0	0	0	0	0	1	neurosurgery	M		Yes	040	23.9	80	9	0.01			No
909	0	0	0	0	0	1	0		diaphoresis	Yes	0	0	0	0	1	0	0			No	No	No	Yes	No	No	No	No	Yes	retroperitoneal lymphnode dissection	0	0	0	0	0	0	0	1	urology	M		Yes	075	19.7	57	8	0.01			No
910	0	0	0	0	1	0	0			Yes	0	0	0	1	0	0	0			No	Yes	Yes	Yes	No	Yes	Yes	No	No		0	0	0	0	0	0	0	1	hypotension	M	Never smoker	No	071	26.2	76.5	152	0.102			No
912	0	0	1	0	0	0	0			Yes	0	0	0	0	1	0	0			Yes	Yes	No	No	No	No	No	No	No		0	0	0	0	0	0	0	1	altered mental status	F	Never smoker	Unable to assess	071	29.7	86	11	0.01			No
913	0	0	1	0	0	0	0			Yes	0	0	0	1	0	0	0			Yes	Yes	No	Yes	No	No	No	No	No		0	0	0	0	0	0	0	1	metastatic cancer	M	Never smoker	No	052	40.5		35	0.01			Yes
915	0	0	0	0	1	0	0			Yes	0	0	0	1	0	0	0			No	Yes	No	Yes	No	No	No	No	No		0	0	0	0	0	0	0	1	neurosurg	M	Never smoker	No	050	18.8	54.5	105	0.053			No
916	0	1	0	0	0	0	0			Yes	0	0	0	1	0	0	0			No	No	No	No	No	No	Yes	No	No		0	0	1	0	0	0	0	0		F	Never smoker	No	057	25	62	293	0.249			No
917	0	0	0	0	1	0	0			Yes	0	0	0	0	1	0	0			No	No	No	No	No	No	No	No	Yes	bilateral mastectomy with reconstruction	0	0	0	0	1	0	0	0		F	Never smoker	No	026	25.2	62.6	146	0.096			No
918	0	0	0	0	0	0	1			Yes	0	0	0	0	1	0	0			No	Yes	Yes	Yes	No	No	Yes	No	No		0	0	0	0	1	0	0	0		F	Never smoker	No	059	30.1	87.2	101	0.055			Yes
919	0	0	0	0	0	0	1			Yes	0	0	0	0	1	0	0			Yes	No	No	No	No	No	No	No	No		0	0	0	0	0	0	0	1	DKA	M	Never smoker	No	019	19.2	70	3	0.01			No
920	1	0	0	0	0	0	0			Yes	0	0	0	0	1	1	0		left anterior fasicular block	No	No	No	No	No	No	No	No	No		1	1	0	0	0	0	0	0		M		Yes	062	19.8	59.3	189	0.132			No
922	0	0	0	0	0	0	1			Yes	0	0	0	0	1	0	0			Yes	Yes	No	No	No	No	Yes	No	No		0	0	0	0	0	0	0	1	DKA	M		Yes	045	22.8	72.3	8	0.01			No
924	0	0	1	0	0	0	0			Yes	0	0	0	0	1	0	0			No	Yes	No	Yes	No	No	No	No	No		0	0	0	0	1	0	0	0		M	Never smoker	No	070	29	97	18	0.01			No
925	0	0	1	0	0	0	0			Yes	0	0	0	1	0	0	0			Yes	Yes	No	Yes	Yes	No	No	No	No		0	0	0	0	1	0	0	0		F	Never smoker	No	052	28.8	71.4	5	0.01			No
926	0	0	1	0	0	0	0			Yes	0	0	0	0	1	0	0			Yes	Yes	Yes	Yes	No	No	Yes	No	No		0	0	0	0	0	0	0	1	ESRD	M	Never smoker	Yes	051	22.8	78.7	161	0.183			No
929	1	0	0	0	0	0	0			Yes	0	0	0	0	1	0	0			Yes	Yes	Yes	Yes	Yes	Yes	No	No	No		0	0	0	0	0	1	0	0		M	Former smoker	Unable to assess	065	25.1	77	81	0.055			No
930	0	0	1	0	0	0	0			Yes	0	0	0	0	1	0	0			No	No	Yes	Yes	No	No	Yes	No	No		0	0	0	0	0	0	0	0		M	Never smoker	No	058	27.6	92.5	479	0.475			Yes
932	1	0	0	0	0	0	0			Yes	0	0	0	0	1	0	0			No	Yes	No	No	No	No	No	No	Yes	liver transplant	0	0	0	0	0	0	0	1	transplant	M	Former smoker	No	041	29	86	100	0.099			No
933	0	0	0	0	0	1	0		tachycardia	Yes	0	0	0	0	1	0	0			No	No	No	No	No	No	Yes	No	No		0	0	0	0	1	0	0	0		F	Never smoker	No	021	26.2	71.5	22	0.01			Yes
935	0	0	0	0	1	0	0			Yes	0	0	0	0	0	1	0		LBBB	No	Yes	No	No	No	No	No	No	Yes	Resection of intradural extramedullary tumor	0	0	0	0	0	0	0	1	neurosurgery	M		Yes	041	36.5	102.7	35	0.01			No
936	0	0	0	0	0	0	1			Yes	0	0	0	0	1	0	0			Yes	Yes	Yes	Yes	No	No	Yes	No	No		1	0	0	0	0	0	0	0		F	Never smoker	No	066	27.3	84	1595	1.67			Yes
937	0	0	0	0	0	1	0		T wave changes on tele	Yes	0	0	0	0	1	0	0			No	No	No	No	No	No	No	No	No		0	0	0	0	1	0	0	0		F	Former smoker	No	054	28	82.6	10	0.01			No
938	0	0	1	0	0	0	0			Yes	0	0	0	0	1	0	0			No	No	No	No	No	No	Yes	No	No		0	0	0	0	1	0	0	0		F	Never smoker	No	066	42.2	89.1	22	0.01			No
940	1	0	0	0	0	0	0			Yes	0	0	0	1	0	0	0			Yes	Yes	Yes	Yes	No	No	No	No	No		0	0	0	0	1	0	0	0		F		Yes	064	30.1	77.3	9	0.01			No
941	0	0	0	0	0	0	1			No	0	0	0	0	0	0	0			No	Yes	Yes	Yes	No	No	No	No	No		0	0	0	0	0	0	0	1	neuro	F	Smoker, current status unknown	Unable to assess	079	24.17		78	0.043			No
942	0	0	0	0	0	1	0		tachycardia	Yes	0	0	0	1	0	0	0			No	No	No	No	No	No	No	No	No		0	0	0	0	1	0	0	0		M	Never smoker	No	059	16.7	62.9	18	0.01			Yes
943	0	0	1	0	0	0	0			Yes	0	0	0	0	1	0	0			No	No	No	No	No	No	No	No	Yes	2 bur hole washout of SDH	0	0	0	0	0	0	0	1	neurosurgery	M	Never smoker	No	059	28.4	90	7	0.01			No
944	0	0	0	0	0	0	1			Yes	0	0	0	1	0	0	0			Yes	Yes	No	No	No	No	No	No	No		0	1	0	0	0	0	0	0		F			065	22	36	164	0.105			No
945	0	0	1	0	0	0	0			Yes	0	0	0	0	1	0	0			No	Yes	Yes	Yes	No	No	No	No	No		0	0	0	0	1	0	0	0		F		Yes	072	25.3	66.2	17	0.01			No
946	0	0	1	0	0	0	0			Yes	0	0	0	1	0	0	0			No	Yes	Yes	Yes	No	No	No	No	No		0	0	0	0	1	0	0	0		F	Never smoker	No	072	24.6	65.2	18	0.01			No
947	0	0	1	0	0	0	0			Yes	0	0	0	0	1	0	0			No	Yes	Yes	Yes	No	No	No	No	No		0	0	0	0	0	0	0	1	pancreatitis	M	Former smoker	No	071	28.9	98.7	32	0.01			No
949	0	0	1	0	0	0	0			Yes	0	0	0	1	0	0	0			No	Yes	Yes	No	No	No	Yes	No	No		0	1	0	0	0	0	0	0		M	Never smoker	No	024	24	61.69	110	0.076			No
950	0	0	1	0	0	0	0			Yes	0	0	0	0	1	0	0			No	Yes	Yes	No	No	No	Yes	No	No		0	1	0	0	0	0	0	0		M		Yes	024	21.3	60	97	0.062			No
951	0	0	0	0	1	0	0			Yes	0	0	0	1	0	0	0			Yes	Yes	No	No	No	No	Yes	No	No		0	0	0	0	0	0	1	0		F	Never smoker	No	066	29.1	72.3	184	0.147			No
952	0	0	1	0	0	0	0			Yes	0	0	0	0	1	0	0			No	No	No	Yes	No	No	No	No	No		0	0	0	0	1	0	0	0		M	Never smoker	No	041	25	83.7	80	0.05			No
953	0	0	0	0	0	0	1			Yes	0	0	0	0	1	0	0			No	No	No	No	No	No	No	No	No		0	0	0	0	1	0	0	0		M	Never smoker	No	038	38.6	125.7	72	0.033			Yes
954	0	0	0	0	0	1	0		tachycardia	Yes	0	0	0	0	1	0	0			No	Yes	No	No	No	No	No	No	No		0	1	0	0	0	0	0	0		M	Former smoker	No	044	67.8	184.9	12	0.01			No
955	0	0	1	0	0	0	0			Yes	0	0	0	0	1	0	0			No	No	No	Yes	No	No	No	No	No		0	0	0	0	1	0	0	0		M	Never smoker	No	064	22.9	63	16	0.01			Yes
956	1	0	0	0	0	0	0			Yes	0	0	0	0	1	0	0			No	Yes	No	No	No	No	No	No	Yes	Ex lap with retroperitoneal mass resection and en bloc adrenalectomy	0	0	0	0	1	0	0	0		M		Yes	057	20.1	54.8	10	0.01			No
957	0	0	1	0	0	0	0			Yes	0	0	0	0	1	0	0			No	No	No	No	No	No	No	No	Yes	right retrograde pyelogram, ureteroscopy, and laser lithotripsy with stent placement	1	0	0	0	0	0	0	0		M	Never smoker	No	066	25.8	89	9	0.01			No
958	0	0	1	0	0	0	0			Yes	0	0	0	0	1	0	0			No	Yes	Yes	Yes	No	No	No	No	No		0	0	0	0	1	0	0	0		M	Never smoker	No	057	25.7	86.2	11	0.01			No
959	0	0	0	0	0	0	1			No	0	0	0	0	0	0	0			Yes	Yes	No	Yes	Yes	No	No	No	No		1	0	0	0	0	0	0	0		F	Never smoker	Unable to assess	065	19.5	42.4	49	0.014			Yes
960	0	0	1	0	0	0	0			Yes	0	0	0	0	1	0	0			Yes	Yes	Yes	Yes	No	No	No	No	Yes	Radical neck dissection b/l, total laryngectomy with reconstruction	0	0	0	0	1	0	0	0		F	Former smoker	No	070	18.8	52.2	14	0.01			No
961	0	0	1	0	0	0	0			Yes	0	0	0	0	1	0	0			Yes	Yes	Yes	Yes	No	No	No	No	No		1	0	0	0	0	0	0	0		M	Never smoker	Yes	045	31.3	95.4	47	0.028			No
962	0	0	0	0	0	0	1			Yes	0	0	0	0	1	0	0			No	Yes	No	No	No	No	No	No	No		0	0	0	0	1	0	0	0		M	Never smoker	No	074	25.5	85.5	21	0.01			No
963	0	0	0	0	1	0	0			Yes	0	1	0	0	0	0	0			No	Yes	No	No	No	No	Yes	Yes	No		0	1	0	0	0	0	0	0		M	Former smoker	No	059	26.5	66.7	62	0.022			No
964	0	0	1	0	0	0	0			Yes	0	0	0	0	1	0	0			Yes	Yes	No	Yes	No	No	No	No	Yes	T9-L2 laminectomies, resection of intramedullary neoplasm	0	0	0	0	0	0	0	1	neurosurg	M	Former smoker	No	072	26.3	78.6	8	0.01			No
965	1	0	0	0	0	0	0			Yes	0	0	0	1	0	0	0			Yes	Yes	No	Yes	No	No	Yes	No	No		0	1	0	0	0	0	0	0		M	Smoker, current status unknown	Unable to assess	070	25.1	79.4	189	0.177			No
966	0	0	0	0	0	0	1			Yes	0	0	0	1	0	0	0			No	No	No	No	Yes	No	No	No	No		0	0	0	0	0	1	0	0		F	Never smoker	No	080			165	0.162			No
967	0	0	0	0	0	0	1			Yes	0	0	0	0	0	1	0		incomplete RBBB with repolarization abnomrmalities	Yes	Yes	Yes	Yes	Yes	No	No	No	No		0	0	0	0	0	1	0	0		M	Former smoker	No	072	83.4	287	34	0.01			No
968	0	0	0	0	0	0	1			Yes	0	0	0	0	1	0	0			Yes	Yes	Yes	Yes	Yes	No	No	No	No		0	0	0	0	0	1	0	0		M	Former smoker	No	077	29.8	102.61	14	0.01			No
970	1	0	0	0	0	0	0			Yes	0	0	0	1	0	0	0			No	Yes	Yes	Yes	Yes	No	Yes	No	No		1	1	1	0	0	0	0	0		F	Never smoker	No	064	29.6	75.8	204	0.174			Yes
971	0	0	1	0	0	0	0			Yes	0	0	0	0	0	1	0		Bifasicular block	No	Yes	Yes	Yes	No	No	No	No	Yes	Endoscopy of ileal conduit with retrograde b/l pyelograms and insertion of ureteral stents	0	0	0	0	0	0	0	1	urology	M	Former smoker	No	081	19.3	54.4	27	0.01			No
972	0	0	0	0	1	0	0			Yes	0	0	0	0	0	1	0		bifasicular block	No	Yes	Yes	Yes	No	No	No	No	Yes	percutaneous nephrostomy tube placement	1	0	0	0	0	0	0	1	urology	M	Former smoker	No	081	16.1	46.8	72	0.052			No
973	0	0	0	0	0	0	1			Yes	0	0	0	0	1	0	0			Yes	Yes	No	Yes	Yes	No	No	No	No		1	1	0	1	0	0	0	0		M		Unable to assess	068	27.7	93.9	107	0.076			Yes
974	0	0	1	0	0	0	0			Yes	0	0	0	0	1	0	0			No	No	No	No	No	No	No	No	No		1	0	0	0	0	0	0	1	neurosurgery	M	Never smoker	Unable to assess	023	33.8	98	5	0.01			No
975	0	0	0	0	1	0	0			Yes	0	0	0	0	1	0	0			No	No	No	No	No	No	No	No	Yes	colostomy reversal, omentectomy, enterolysis, ventral hernia repair	0	0	0	0	0	0	0	1	green surgery	F	Former smoker	No	046	32.7	84	4	0.01			No
976	0	0	0	0	1	0	0			Yes	0	0	0	0	1	1	0		1st degree av block	Yes	Yes	Yes	Yes	No	No	No	No	No		0	0	0	0	0	0	0	1	htn emergency	M	Never smoker	No	076	36.8	110	180	0.137			No
977	0	0	1	0	0	0	0			Yes	0	0	0	1	0	0	1	afib with rvr		No	Yes	No	Yes	No	No	No	No	Yes	TAH w/ BSO	0	0	0	0	1	0	0	0		F	Former smoker	No	069	29	72	21	0.01			No
978	0	0	0	0	0	0	1			No	0	0	0	0	0	0	0			No	Yes	No	Yes	Yes	No	Yes	Yes	No		0	0	0	0	0	0	0	1	decompensated cirrhosis	F		Unable to assess	063	24.8	57.8	43	0.024			Yes
979	0	0	0	0	1	0	0			Yes	0	0	0	0	1	1	0		LBBB	Yes	Yes	No	Yes	Yes	No	No	No	No		0	0	0	0	0	1	0	0		F	Never smoker	No	082	33.6	75.5	25	0.01			No
981	0	0	0	0	0	0	1			Yes	0	0	0	0	1	0	0			No	Yes	No	Yes	No	No	Yes	No	No		1	1	0	0	0	0	0	0		M		Yes	048	40.8	132.8	62	0.029			No
983	0	0	0	0	0	0	1			Yes	0	0	0	0	1	0	0			Yes	No	No	Yes	No	No	No	Yes	No		1	0	0	0	0	0	0	1	decompensated cirrhosis	F		Yes	072	31.9	74.1	101	0.086			No
985	0	0	0	0	0	0	1			Yes	0	0	0	1	0	0	0			Yes	Yes	Yes	Yes	No	No	Yes	No	No		0	1	0	0	0	0	0	0		M	Former smoker	No	063	20.9	62.4	82	0.058			Yes
986	1	0	1	0	0	0	0			Yes	0	0	0	0	1	0	0			No	No	No	No	No	No	No	No	No		0	0	0	0	0	0	0	1	pe	M		Yes	030	25.8	81.6	3	0.01			No
988	0	0	0	0	0	0	1			Yes	0	0	0	1	0	0	0			No	Yes	Yes	No	No	No	No	No	No		0	0	0	0	0	0	0	1	post code	M		Yes	074	23.3	87	664	0.675			Yes
989	0	0	1	0	0	0	0			Yes	0	0	0	1	0	0	1	afib wtih rvr		No	Yes	No	Yes	No	No	No	No	No		0	0	1	0	0	0	0	0		F	Never smoker	No	080	38.8	106	18	0.01			No
990	0	0	0	1	0	0	0	afib		Yes	0	0	0	1	0	0	1	afib w/ rvr		Yes	Yes	No	Yes	No	No	No	No	Yes	ex-lap with small bowel resection, partial omentectomy	0	0	0	0	0	0	0	1	blue surgery	F	Never smoker	Yes	060	51.9	133	27	0.013			Yes
992	0	0	1	0	0	0	0			Yes	0	0	0	0	1	0	0			Yes	Yes	No	Yes	No	No	No	No	No		0	0	0	0	1	0	0	0		M	Never smoker	No	043	42.8	139.4	13	0.01			No
993	0	0	0	0	1	0	0			Yes	0	0	0	0	1	0	0			No	Yes	No	Yes	No	No	No	No	No		0	0	0	0	0	0	1	0		M		Yes	057	24.3	77	62	0.023			No
994	0	0	0	0	1	0	0			Yes	0	0	0	1	0	0	0			No	Yes	No	Yes	No	No	No	No	No		0	0	0	0	0	0	0	1	out of hospital code	M		Unable to assess	052	32.1	96	65	0.027			Yes
995	0	0	0	1	0	0	0	bradycardia		Yes	0	0	0	0	1	1	0		non-specific IVCD	Yes	Yes	No	No	No	No	Yes	No	No		0	0	0	0	0	0	0	1	encephalopathy	M	Never smoker	Unable to assess	078	26.2	65	62	0.023			No
996	0	0	1	0	0	0	0			Yes	0	0	0	0	1	0	0			Yes	Yes	Yes	Yes	No	No	No	No	No		0	0	0	0	0	0	0	1	neuro	M		Yes	054	23.7	84	6	0.01			No
997	0	0	0	0	0	0	1			Yes	0	0	0	0	1	0	0			No	No	No	No	No	No	No	No	No		0	0	0	0	0	0	0	1	Pregnant + Endocarditis	F		Yes	026	21.9	66.5	13	0.01			No
998	0	0	0	0	0	0	1			No	0	0	0	0	0	0	0			No	No	No	No	No	No	No	No	No		0	0	0	0	0	0	0	1	neuro	F		Unable to assess	045	29.6	76	350	0.315			No
999	0	0	0	0	0	0	1			Yes	0	0	0	0	1	0	0			No	No	No	Yes	No	Yes	No	No	Yes	direct laryngoscopy with intraop control of oropharynx hemorrhage	0	0	0	0	1	0	0	0		M	Former smoker	No	055	19.1	77	183	0.174			Yes
1000	0	0	1	0	0	0	0			Yes	0	0	0	0	1	0	0			No	No	No	No	No	No	No	No	No		0	0	0	0	0	0	0	1	transplant surgery	M	Never smoker	No	045	27.6	93.4	8	0.01			No
1001	0	0	0	0	0	0	1			No	0	0	0	0	0	0	0			Yes	Yes	No	No	No	No	No	No	No		0	0	1	0	0	0	0	1	decompensated cirrhosis	M	Never smoker	No	078	28	86.1	26	0.01			Yes
1002	0	1	0	0	0	0	0			No	0	0	0	0	0	0	0			Yes	Yes	No	No	No	No	No	No	Yes	completion proctectomy with ileoanal j pouch, re-exploration for massive hemorrhage	0	0	0	0	0	0	0	1	green surgery	M	Never smoker	No	056	45.4	151.9	111	0.065			No
1004	0	0	0	0	0	0	1			Yes	0	0	0	0	1	0	0			No	Yes	No	Yes	Yes	No	No	No	No		0	0	0	0	0	1	0	0		F	Former smoker	No	033	25.8	62.1	8	0.01			No
1005	0	1	0	0	0	0	0			Yes	0	0	0	1	0	0	0			No	No	No	No	No	No	Yes	No	No		0	0	0	0	1	0	0	0		M	Former smoker	No	064		83.8	9	0.01			No
1006	0	0	0	0	0	0	1			No	0	0	0	0	0	0	0			No	No	Yes	No	No	No	No	No	No		0	1	0	0	0	0	0	0		M		Unable to assess	063	36.6	119	82	0.046			No
1007	0	0	0	0	0	1	0		intra-op ST depressions	Yes	0	0	0	1	0	0	0			No	No	No	No	No	No	No	Yes	Yes	liver transplant, roux-en-y	0	0	0	0	0	0	0	1	transplant surgery	M	Never smoker	No	056	29	105.5	71	0.042			No
1008	0	0	0	1	0	0	0	v-tach		Yes	0	0	0	1	0	0	0			Yes	Yes	Yes	Yes	Yes	Yes	No	No	No		0	0	1	0	1	0	0	0		M		Yes	063	21.5	72.1	60	0.019			No
1010	0	0	0	0	0	0	1			Yes	0	0	0	1	0	0	0			No	Yes	No	Yes	No	No	No	No	No		1	0	0	0	0	0	0	0		M		Yes	050	49.1	138	67	0.054			Yes
1011	1	0	0	0	0	0	0			Yes	0	0	0	1	0	0	0			No	No	No	No	No	No	Yes	Yes	No		1	0	0	0	0	0	0	0		M	Former smoker	No	044	24.8	69.67	18	0.01			No
1013	1	1	0	0	0	0	0			Yes	0	0	0	1	0	1	0		Variable AV block	No	No	Yes	No	No	No	No	Yes	No		1	1	0	0	0	0	0	0		M		Unable to assess	056	18.4	60	34	0.037			Yes
1014	1	0	0	0	1	0	0			Yes	0	0	0	0	1	0	0			No	Yes	No	No	No	No	No	No	No		0	1	0	0	0	0	0	0		M	Former smoker	No	073	24.4	84	88	0.047			No
1016	0	0	0	0	0	0	1			Yes	0	0	0	0	1	0	0			No	Yes	No	No	No	No	No	No	No		0	0	0	0	0	1	0	0		M	Never smoker	No	078	20.9	84	5	0.01			Yes
1017	0	0	0	0	0	0	1			Yes	0	0	0	0	0	1	0		complete heart block	No	No	No	No	No	No	No	No	No		1	0	0	0	0	0	0	0		F	Never smoker	Yes	030	29.9	79	266	0.29			Yes
1018	0	0	1	0	0	0	0			Yes	0	0	0	0	1	0	0			No	No	No	No	No	No	No	No	No		1	0	0	0	0	0	0	0		F		Yes	025	27	78.3	10	0.01			No
1019	0	0	1	0	1	0	0			Yes	0	0	0	0	1	0	0			No	No	No	No	No	No	No	No	No		0	1	0	0	1	0	0	0		M		Yes	060	24.3	82.4	8	0.01			No
1020	1	1	0	0	0	0	0			Yes	0	0	0	0	0	1	1	Atrial Fibrillation	Interventricular Block	Yes	Yes	Yes	Yes	No	No	Yes	No	No		1	1	0	1	0	0	0	0		M	Never smoker	No	064	25.7	79	407	0.424			Yes
1021	0	0	0	0	0	0	1			Yes	0	0	1	0	0	0	0			Yes	Yes	No	No	No	No	Yes	No	No		0	1	0	0	0	0	0	0		M		Yes	042	21.9	69.5	341	0.361			No
1022	0	1	0	0	0	0	0			Yes	0	0	0	0	1	0	0			Yes	Yes	No	No	No	No	Yes	No	No		0	1	0	0	0	0	0	0		F	Never smoker	No	070	26.2	0	113	0.082			Yes
1023	1	1	0	0	0	0	0			Yes	0	0	0	0	1	0	0			Yes	Yes	No	No	No	No	No	No	Yes	Gluteal Abscess	0	0	0	0	0	0	0	1	Soft Tissue Infection	F		Yes	042	47.6	122.6	21	0.01			No
1025	0	0	0	0	0	0	1			Yes	0	0	0	0	1	0	0			No	Yes	No	Yes	No	No	No	No	No		0	0	0	0	0	1	0	0		F	Never smoker	No	041	40.5	107	11	0.01			No
1027	0	0	0	0	0	0	1			Yes	0	0	0	0	1	0	0			Yes	Yes	Yes	Yes	Yes	No	No	No	No		0	0	0	0	0	1	0	0		M	Never smoker	No	065	30.8	103	30	0.01			No
1028	0	1	0	0	1	0	0			Yes	0	0	0	0	1	0	0			No	No	No	No	No	No	No	No	No		1	1	0	0	0	0	0	0		M		Yes	029	24.7	85	383	0.343			Yes
1029	0	0	0	0	0	0	1			No	0	0	0	0	0	0	0			Yes	Yes	No	No	Yes	No	No	No	No		0	0	0	0	0	1	0	1	Aneurysm	F		Yes	067	26.6	77	11	0.01			No
1030	0	1	1	0	0	0	0			Yes	0	0	0	0	1	0	0			No	Yes	No	No	No	No	No	No	No		0	0	0	0	0	0	1	0		F	Never smoker	No	076	22.3	59	75	0.038			No
1031	0	0	0	0	0	0	1			Yes	0	0	0	0	1	0	0			No	No	No	Yes	No	No	Yes	Yes	No		0	0	0	0	1	0	0	0		F	Never smoker	No	066	18.1	44.9	17	0.01			Yes
1032	0	0	1	0	0	0	0			Yes	0	0	0	1	0	0	0			Yes	Yes	Yes	Yes	No	No	Yes	Yes	No		0	0	0	0	0	0	0	1	Hepatic Encephalopathy	M		Yes	053	57.6	162	31	0.01			No
1033	0	0	0	0	0	0	1			No	0	0	0	0	0	0	0			Yes	Yes	No	No	No	No	Yes	No	No		0	0	1	0	0	0	0	0		M	Never smoker	No	064	43.7	138.3	55	0.032			No
1035	0	0	0	0	0	0	1			No	0	0	0	0	0	0	0			No	Yes	No	Yes	Yes	No	Yes	No	No		0	0	0	0	0	1	0	0		F		Yes	062	17.6	40.9	20	0.01			No
1036	1	1	0	1	0	0	0	SVT		Yes	0	0	0	0	0	1	1	SVT	Bifasicular Block	No	Yes	No	No	No	No	No	No	No		1	1	0	0	0	0	0	0		F		Unable to assess	083	16.6	38.6	33	0.01			Yes
1037	1	0	0	0	0	0	0			Yes	0	0	0	0	1	0	0			No	No	No	No	No	No	No	No	No		1	1	0	0	0	0	0	0		M		Yes	040	29.7	96.8	98	0.061			No
1038	0	0	0	0	1	0	0			Yes	0	0	0	0	0	0	1	Atrial Fibrillation with RVR		Yes	Yes	No	Yes	No	No	No	No	No		0	0	0	0	0	0	1	0		M	Never smoker	No	069	28	88.63	10	0.01			No
1040	0	0	0	0	0	0	1			Yes	0	0	0	0	0	1	0		RBBB	Yes	Yes	Yes	Yes	No	No	Yes	Yes	No		0	0	0	0	0	0	0	1	Altered Mental Status	M		Yes	068	30	97.2	702	0.619			No
1041	0	1	0	0	1	0	0			Yes	0	0	0	0	0	1	1	Atrial Fibrillation with RVR	RBBB	Yes	No	No	Yes	No	No	No	Yes	No		1	1	0	0	0	0	0	0		M	Former smoker	No	070	36.1	95.5	190	0.161			Yes
1042	0	0	0	0	0	0	1			Yes	0	0	0	1	0	0	0			Yes	Yes	Yes	Yes	No	No	No	No	No		0	0	1	0	0	0	0	0		M		Yes	074	24.6	80.2	44	0.028			No
1043	0	0	0	0	0	0	1			No	0	0	0	0	0	0	0			Yes	Yes	No	No	No	No	Yes	No	No		0	0	0	0	0	0	0	1	SAH	M		Unable to assess	047	38.3	128	7	0.01			No
1045	0	0	0	0	0	0	1			Yes	0	0	0	0	1	0	0			No	No	No	No	No	No	No	No	No		0	0	0	0	0	0	1	0		M	Never smoker	No	070	26.1	78	16	0.01			No
1046	0	0	1	0	0	0	0			Yes	0	0	0	0	1	0	1	LVH		Yes	Yes	Yes	Yes	No	No	No	No	No		0	0	0	0	0	0	1	0		M	Former smoker	No	061	29.1	77	27	0.01			No
1047	0	0	0	0	1	0	0			Yes	0	0	1	1	0	0	0			Yes	Yes	Yes	Yes	No	No	No	No	No		0	0	0	0	1	0	0	0		F	Never smoker	No	065	26.6	70.5	259	0.202			No
1048	0	0	0	0	1	0	1			Yes	0	0	0	1	0	0	1	LVH		No	Yes	No	No	No	No	No	No	No		0	0	0	0	1	0	0	0		M		Yes	036	39.9	125.6	3	0.01			No
1050	0	0	0	0	0	0	1			Yes	0	0	0	0	0	0	1	Atrial fibrillation		Yes	Yes	Yes	Yes	No	No	Yes	No	No		0	0	0	0	0	0	1	0		F	Former smoker	No	075	41	115.4	42	0.012			No
1051	0	0	0	0	0	0	1			Yes	0	0	0	0	1	0	0			No	Yes	Yes	Yes	No	No	No	No	No		0	0	0	0	0	0	0	1	Acute Toxic Encephelopathy	M		Unable to assess	049	42.3	130	79	0.051			No
1052	0	0	0	0	0	0	1			No	0	0	0	0	0	0	0			No	No	No	No	No	No	No	No	No		0	0	0	0	0	0	0	1	Fall	F	Never smoker	Unable to assess	081	16.8	46	25	0.01			Yes
1053	0	0	0	0	0	0	1			Yes	0	0	0	1	0	0	0			Yes	Yes	Yes	Yes	Yes	Yes	No	No	No		0	0	0	0	0	1	0	0		F	Never smoker	No	071	30.9	95	183	0.141			No
1054	0	0	0	0	0	0	1			Yes	0	0	0	0	0	0	1	Atrial Fibrillation		No	Yes	Yes	Yes	No	Yes	Yes	No	No		0	0	0	0	0	1	0	0		M	Smoker, current status unknown	No	082	24.3	82	59	0.026			No
1055	0	0	0	0	0	0	1			Yes	0	0	0	0	1	0	0			No	No	No	Yes	Yes	No	No	No	No		0	0	0	0	0	1	0	0		F	Former smoker	No	071	33.8	89.4	5	0.01			No
1056	0	0	0	0	0	0	1			Yes	0	0	0	0	1	0	0			Yes	Yes	No	Yes	Yes	No	No	No	No		0	0	0	0	0	1	1	0		F	Former smoker	No	076	47.5	104	18	0.01			No
1057	0	0	0	0	0	0	1			No	0	0	0	0	0	0	0			No	No	No	No	No	No	No	No	No		0	0	0	0	0	0	1	0		M	Former smoker	No	049	35.8	107	508	0.52			Yes
1058	0	0	0	0	1	0	0			Yes	0	0	0	1	0	0	1	Atrial Fibrillation with RVR		No	Yes	No	Yes	Yes	No	No	No	No		0	0	0	0	0	0	0	1	Descending Thoracic Dissection	M		Yes	066	29.6	88.4	39	0.01			No
1059	0	0	0	0	0	1	0		S/p PEA Arrest	Yes	0	0	0	0	0	1	0		LBBB	Yes	Yes	No	No	No	No	Yes	No	No		0	1	0	0	0	0	0	0		M		Unable to assess	067		77.7	192	0.129			Yes
1060	0	0	0	0	0	0	1			Yes	0	0	0	0	1	0	0			Yes	No	No	No	No	No	Yes	Yes	No		1	0	0	1	0	0	0	0		F		Unable to assess	045	25.6	76.2	147	0.115			Yes
1061	0	0	0	0	0	0	1			Yes	0	0	0	0	1	0	0			No	No	No	No	No	No	No	Yes	No		1	0	0	0	0	0	0	0		F	Never smoker	No	040	37	97.8	9	0.01			Yes
1062	0	0	0	0	0	1	0		S/p Cardiac Arrest	Yes	0	0	0	0	1	1	0		Incomplete RBBB	No	Yes	No	No	No	No	No	No	No		0	1	0	0	0	0	0	1	Cardiac Arrest	F		Unable to assess	054	25.8	73.8	709	0.62			Yes
1063	0	0	0	0	0	0	1			Yes	0	0	0	1	0	0	0			No	Yes	No	Yes	Yes	No	No	No	No		0	0	0	0	0	1	0	0		F	Former smoker	Unable to assess	046	27.9	81	123	0.083			No
1065	0	0	0	0	0	0	1			Yes	0	0	0	0	1	0	0			Yes	No	No	No	No	No	No	No	No		0	0	0	0	1	0	0	0		F	Never smoker	No	052	25.7	66	5	0.01			No
1067	1	0	0	0	1	0	0			Yes	0	0	0	0	1	1	0		LBBB	No	Yes	No	Yes	No	No	No	No	No		1	0	0	0	0	0	0	0		F	Never smoker	No	046	35.9	100.9	174	0.328			Yes
1069	0	0	1	0	0	0	0			Yes	0	0	0	1	0	0	1	Prolonged QT, LVH		Yes	Yes	Yes	Yes	No	No	Yes	No	No		0	0	0	0	0	0	1	0		M	Never smoker	No	070	28.1	76.7	274	0.254			No
1070	1	0	0	0	0	0	0			Yes	0	0	0	0	1	0	0			No	Yes	No	No	No	No	No	No	No		1	1	0	0	0	0	0	0		F		Yes	039	29.4	75.8	23	0.01			No
1071	0	0	0	0	0	0	1			No	0	0	0	0	0	0	0			No	Yes	No	No	No	No	No	No	No		0	0	0	0	0	1	0	0		F	Never smoker	No	043	27.4	82	4	0.01			No
1072	1	0	0	0	0	0	0			No	0	0	0	0	0	0	0			Yes	Yes	No	No	No	No	No	No	No		0	1	0	0	0	0	0	0		M	Never smoker	No	049	48.5	149	115	0.089			No
1073	0	0	0	0	0	0	1			Yes	0	0	0	0	1	0	1	LBBB, Frequent PVC		No	Yes	No	No	Yes	No	No	No	No		0	0	0	0	0	1	0	0		M		Yes	068	28.4	95	37	0.01			Yes
1075	0	0	0	0	0	0	1			Yes	0	0	0	0	1	0	1	Low voltage QRS		No	Yes	Yes	Yes	Yes	No	No	No	No		0	0	0	0	0	0	0	1	Right Kidney Calculus	M	Never smoker	No	081	19.9	65	109	0.096			No
1076	0	0	0	0	0	0	1			Yes	0	0	0	0	0	1	0		FIrst degree AV block, non-specific IVCD	No	Yes	No	No	No	No	No	No	No		0	0	0	0	0	1	0	0		M		Yes	073	24.3	77	77	0.031			No
1077	0	0	0	0	0	0	1			Yes	0	0	0	0	1	0	0			No	Yes	No	No	No	No	No	No	No		0	0	0	0	0	1	0	0		F	Never smoker	No	046	34.3	72	6	0.01			No
1079	1	0	0	0	0	0	0			Yes	0	0	0	1	0	0	1	Atrial Fibrillation		No	Yes	No	No	No	No	No	No	No		0	1	0	0	0	0	0	0		F	Former smoker	No	069	41	118.8	69	0.036			No
1080	0	0	0	0	0	0	1			No	0	0	0	0	0	0	0			Yes	Yes	No	Yes	Yes	No	No	No	No		0	0	0	0	0	1	0	0		M		Yes	077	25.6	72	38	0.01			Yes
1081	0	0	0	0	0	0	1			No	0	0	0	0	0	0	0			Yes	Yes	Yes	Yes	Yes	No	Yes	No	No		0	0	0	0	0	0	1	0		M		Unable to assess	074	28	86	598	0.603			No
1082	0	0	0	0	0	1	0		post code (PEA arrest)	Yes	0	0	0	1	0	0	0			No	No	No	No	No	No	No	No	No		1	1	0	0	0	0	0	0		M	Never smoker	Yes	032	33.9	107	984	1.01			No
1083	0	0	0	0	0	0	1			Yes	0	0	0	0	1	0	0			No	Yes	No	Yes	Yes	No	No	No	No		0	0	0	0	0	1	0	0		M	Former smoker	No	084	24.2	72.2	74	0.036			Yes
1084	0	0	0	0	0	0	1			No	0	0	0	0	0	0	0			No	Yes	No	Yes	Yes	No	No	No	No		0	0	0	0	0	0	0	1	subarachnoid hemorrhage	M	Never smoker	Unable to assess	078	28.6	88	726	1.01			Yes
1085	0	0	1	0	0	0	0			No	0	0	0	0	0	0	0			No	Yes	No	Yes	No	No	No	No	No		0	0	0	0	0	0	1	0		F	Never smoker	No	050	51.5	136	32	0.01			No
1087	0	0	0	0	0	0	1			Yes	0	0	0	0	0	0	1	marked sinus brady		No	No	No	No	No	No	No	No	No		0	0	0	0	0	1	0	0		F		Unable to assess	050	26.2	65	4	0.01			No
1088	0	0	1	0	0	0	0			Yes	0	0	0	1	0	0	0			Yes	Yes	No	Yes	No	No	Yes	No	No		0	0	0	0	0	0	0	1	hemoptysis	F		Yes	023	24.9	65.9	76	0.048			No
1089	0	0	0	0	0	0	1			No	0	0	0	0	0	0	0			No	Yes	No	No	No	No	No	No	No		0	0	0	0	0	0	0	1	ICH	M	Never smoker	Unable to assess	054	35.8	130	17	0.01			Yes
1090	0	0	0	0	0	0	1			Yes	0	0	0	0	1	0	0			No	Yes	No	Yes	Yes	No	Yes	No	No		0	0	0	0	0	1	0	0		M	Former smoker	No	058	35.4	115.4	40	0.017			Yes
1091	0	0	0	0	0	0	1			Yes	0	0	0	0	1	0	0			No	No	No	Yes	Yes	No	No	No	No		0	0	0	0	0	1	0	0		F		Yes	051	35.7	113	3	0.01			No
1092	0	0	0	0	0	0	1			Yes	0	0	0	0	0	1	0		incomplete RBBB	No	Yes	No	No	No	No	No	No	No		0	0	0	0	0	0	1	0		M	Never smoker	No	035	28.7	110	230	0.186			No
1094	0	0	0	0	0	0	1			Yes	0	0	0	1	0	0	0			Yes	Yes	No	Yes	Yes	No	No	No	No		0	0	0	0	0	1	0	0		M		Yes	063	55.1	179.3	12	0.01			No
1095	0	0	0	0	0	0	1			Yes	0	0	0	0	1	0	0			No	Yes	No	No	Yes	No	No	No	No		0	0	0	0	0	0	0	1	SAH	M		Yes	040	34.9	120	20	0.01			No
1096	0	0	0	0	0	0	1			Yes	0	0	0	0	1	1	0		Non-specific IVCD	No	Yes	No	No	Yes	No	No	No	No		0	0	0	0	0	1	0	0		M		Yes	039	23.1	82	8	0.01			No
1097	0	0	1	0	0	0	0			Yes	0	0	0	0	1	0	0			Yes	Yes	No	No	No	No	No	No	No		1	0	0	0	0	0	0	1	Wound dehiscence	M		Yes	046	29.8	100.5	32	0.01			No
1098	1	0	0	0	0	0	0			Yes	0	0	0	0	1	0	0			No	No	No	No	No	No	No	No	Yes	Vaginal exam under anesthesia with extensive biopsies taken	0	0	0	0	1	0	0	0		F	Never smoker	No	049	31.5	80	3	0.01			No
1099	0	0	0	0	0	0	1			Yes	0	0	0	0	1	0	0			Yes	No	Yes	Yes	No	No	Yes	No	No		0	0	0	0	0	0	0	1	rhabdo	F	Former smoker	No	078			1526	1.08			Yes
1103	1	0	0	0	0	0	0			Yes	0	0	0	0	0	1	1	LVH, Prolonged QT	Non-specific IVCD	No	No	No	No	No	No	No	No	No		0	1	0	1	0	0	0	0		M		Yes	048	48.7	156.5	10	0.01			No
1104	0	0	1	0	0	0	0			Yes	0	0	0	0	0	0	1	Atrial Fibrillation		No	Yes	Yes	Yes	No	No	No	No	No		0	0	0	0	0	0	0	1	Gastric Outlet Obstruction	M	Former smoker	No	081	29.7	102.27	28	0.01			Yes
1105	0	0	1	0	0	0	0			Yes	0	0	0	1	0	0	0			No	No	No	No	No	No	No	No	No		1	0	0	0	0	0	0	1	Endocarditis	F		Yes	028	19.1	52.3	22	0.01			No
1106	0	0	0	0	0	0	1			No	0	0	0	0	0	0	0			Yes	Yes	Yes	Yes	No	No	No	No	No		0	0	0	0	0	1	0	0		M	Never smoker	No	072	27.9	96	11	0.01			No
1107	1	0	0	0	0	0	0			Yes	0	0	0	0	0	0	1	Atrial Flutter with Variable Block		No	Yes	Yes	Yes	No	No	Yes	No	No		1	1	0	0	0	0	0	0		M		Unable to assess	066	41.4	106	38	0.01			Yes
1108	0	0	0	0	0	0	1			Yes	0	0	0	1	0	0	1	Prolonged QT		No	Yes	No	No	Yes	No	No	No	No		0	0	0	0	0	1	0	0		F	Former smoker	No	088	27.5	89.09	21	0.01			No
1109	0	0	0	0	0	0	1			Yes	0	0	0	0	1	0	0			No	Yes	No	No	No	No	No	No	No		0	0	0	0	0	1	0	0		F	Never smoker	No	070	26.1	69	47	0.016			No
1111	0	1	0	0	0	0	0			Yes	0	0	0	1	0	0	1	Atrial Fibrillation		No	Yes	No	Yes	No	No	No	No	No		0	1	0	0	0	0	0	1	Adrenal Hemhorrhage	M	Former smoker	No	075	24.2	68.2	105	0.077			Yes
1113	0	0	1	0	0	0	0			Yes	0	0	0	0	0	0	1	Atrial Fibrillation		No	Yes	Yes	Yes	No	No	No	No	No		0	0	0	0	0	0	0	1	Gastric Outlet Obstruction	M	Never smoker	No	081	29.6	102	46	0.018			Yes
1115	0	0	0	0	0	0	0				0	0	0	0	0	0	0			Yes	Yes	No	Yes	No	Yes	No	Yes	No		0	1	0	0	0	0	0	1	Hemorrhagic Shock	M	Never smoker	No	068	31.4	96.5	157	0.139			Yes
1117	0	0	0	0	1	0	0			Yes	0	0	0	0	0	1	0		Atrial Flutter with Variable AV Block	Yes	No	No	Yes	No	No	No	No	No		1	1	0	0	0	0	0	0		F			070	18.8	53	1164	1.27			No
1118	1	0	0	0	1	0	0			Yes	0	0	0	1	0	0	0			No	No	No	No	No	No	No	No	No		1	1	1	0	0	0	0	0		M	Never smoker	Yes	056	17.9	47.5	32	0.01			No
1119	0	1	0	0	0	0	0			Yes	0	0	0	1	0	0	1	afib with rvr		No	Yes	No	No	No	No	No	No	No		0	0	0	0	1	0	0	0		M	Former smoker	No	071	32.5	103	44	0.017			No
1120	0	1	0	0	0	0	0			Yes	0	0	0	1	0	0	0			No	No	No	No	No	No	No	No	No		0	0	0	0	0	0	1	0		M		Unable to assess	022	23.04	73	6251	6.18			Yes
1121	0	0	0	0	0	0	1			Yes	0	0	0	0	1	0	0			No	No	No	No	No	No	Yes	Yes	No		1	1	0	0	0	0	0	0		M	Former smoker	No	087	20.3	68	61	0.04			Yes
1122	0	0	1	0	0	0	0			Yes	0	0	0	1	0	0	0			No	Yes	No	No	No	No	No	No	Yes	carniotomy with tumor resection	0	0	0	0	0	0	0	1	neurosurg	F		Yes	072	25.6	63	29	0.01			No
1123	0	0	1	0	0	0	0			Yes	0	0	0	0	1	0	0			No	Yes	Yes	No	No	No	No	No	No		0	0	0	0	1	0	0	0		M	Former smoker	No	072	22	73.7	4	0.01			No
1124	0	0	1	0	0	0	0			Yes	0	0	0	1	0	0	0			Yes	Yes	No	Yes	No	No	No	No	No		0	0	0	0	0	0	0	0		M		Yes	068	30.9	103.5	25	0.01			No
1125	0	0	0	0	1	0	0			Yes	0	0	0	0	1	0	0			No	No	No	No	No	No	No	Yes	No		1	0	0	0	0	0	0	0		F		Yes	054	22.8	78.5	21	0.01			Yes
1126	0	0	0	0	1	0	0			Yes	0	0	0	0	1	1	0		LBBB	No	Yes	Yes	Yes	No	No	No	No	Yes	Colectomy with end colostomy	0	0	0	0	0	0	0	1	colovesicular fistula	F	Never smoker	No	077	31.4	75.4	223	0.223			No
1127	0	0	0	0	0	0	1			Yes	0	0	0	0	0	1	0		LBBB	Yes	Yes	Yes	Yes	Yes	No	Yes	No	No		0	0	0	0	0	1	0	0		F	Never smoker	No	085	25.8	72.72	60	0.016			No
1128	0	0	0	0	0	0	1			No	0	0	0	0	0	0	0			No	Yes	No	No	Yes	No	No	No	No		0	0	0	0	0	1	0	0		M		Unable to assess	055	28	86	23	0.01			No
1129	1	0	0	0	0	0	0			Yes	0	0	0	0	1	0	1	rbbb		No	No	No	No	No	No	No	No	No		0	0	0	0	1	0	0	0		M	Never smoker	No	072	39.8	133.1	20	0.01			No
1131	0	0	0	0	0	0	1			Yes	0	0	0	1	0	0	0			Yes	Yes	No	No	No	No	No	No	No		0	0	0	0	0	0	1	0		M	Smoker, current status unknown	No	042	41.3	138.5	15	0.01			No
1132	0	0	0	0	0	0	1			Yes	0	0	0	0	1	0	0			No	No	No	No	No	No	No	No	No		1	0	0	0	0	0	0	0		M	Never smoker	No	049	29.8	78.8	5	0.01			No
1133	0	0	1	0	0	0	0			Yes	0	0	0	0	1	0	0			Yes	Yes	No	Yes	No	No	No	No	No		0	0	0	0	0	0	1	0		F	Never smoker	Yes	047	60.5	160	3	0.01			No
1134	0	0	0	0	0	0	1			Yes	0	0	0	0	1	0	0			No	Yes	No	No	Yes	No	No	No	No		0	0	0	0	0	1	0	0		M	Former smoker	Unable to assess	086	25	68.5	62	0.027			Yes
1135	0	0	0	0	0	0	1			No	0	0	0	0	0	0	0			No	Yes	No	No	No	No	No	No	Yes	ex-lap with splenectomy	0	0	0	0	0	0	1	0		M		Yes	068	15.4	43.74	21	0.01			No
1136	0	0	0	0	0	1	0		tachycardia	Yes	0	0	0	1	0	0	0			No	Yes	No	No	No	No	No	No	No		0	0	0	0	1	0	0	0		F	Never smoker	No	065	27.7	73.2	197	0.175			Yes
1137	0	0	0	0	0	0	1			Yes	0	0	0	0	1	0	0			Yes	No	Yes	Yes	No	No	Yes	No	No		0	0	0	0	0	0	0	0		M		Unable to assess	070	28.6	71	72	0.074			No
1138	0	0	0	0	0	0	1			Yes	0	0	0	1	0	0	0			No	Yes	No	No	No	No	No	No	No		0	0	0	0	0	1	0	0		F		Yes	040	32	72	170	0.132			No
1139	0	0	0	0	0	0	1			No	0	0	0	0	0	0	0			Yes	Yes	No	No	Yes	No	No	No	No		0	0	0	0	0	1	0	0		M	Former smoker	No	076	25.1	81.9	29	0.01			No
1140	0	0	0	0	0	0	1			No	0	0	0	0	0	0	0			Yes	Yes	Yes	Yes	No	No	Yes	No	No		0	0	0	0	0	0	0	1	unstable angina	M	Former smoker	No	079	31.2	84	24	0.01			No
1141	0	0	0	0	1	0	0			Yes	0	0	0	0	1	0	0			Yes	Yes	No	Yes	No	No	Yes	No	No		1	0	0	0	0	0	0	0		M	Never smoker	No	068	31	89.9	73	0.057			Yes
1142	0	0	0	0	0	0	1			No	0	0	0	0	0	0	0			No	Yes	Yes	Yes	No	Yes	No	No	No		0	0	0	0	1	0	0	0		M	Former smoker	No	062	26.9	85.2	25	0.01			Yes
1143	0	0	0	0	0	0	1			Yes	0	0	0	0	1	1	0		lbbb	Yes	Yes	Yes	Yes	Yes	No	No	No	No		0	0	0	0	0	0	1	0		F		Yes	073	25.6	63.5	18	0.01			No
1144	0	0	0	1	0	0	0	afib		Yes	0	0	0	0	1	0	0			No	Yes	No	Yes	Yes	No	No	No	Yes	extremely difficult intubation with multiple procedures to the airway	0	0	0	0	0	0	0	1	neurosurg	M		Unable to assess	062	32.4	102.5	14	0.01			No
1145	0	0	0	1	0	0	0	afib		Yes	0	0	0	0	0	1	0		incomplete rbbb	No	Yes	Yes	No	No	No	Yes	No	No		0	0	0	0	1	0	0	0		M	Never smoker	No	069	26	89.7	95	0.07			No
1146	0	1	0	0	0	0	0			Yes	0	0	0	0	1	0	0			No	Yes	No	No	No	No	No	Yes	No		1	0	0	0	0	0	0	0		M	Former smoker	No	037	23.3	71.6	18	0.01			Yes
1147	1	0	0	0	0	0	0			Yes	0	0	0	1	0	0	0			No	Yes	No	Yes	No	No	Yes	No	No		0	0	0	0	0	0	0	0		M	Former smoker	No	085	33.3	90.8	1587	1.5			No
1148	0	0	1	0	0	0	0			Yes	0	0	0	0	1	0	0			Yes	Yes	No	Yes	No	No	No	No	Yes	closed fixation of tibial shaft fracture	0	0	0	0	0	0	1	0		F	Former smoker	No	056	34.8	86	16	0.01			No
1149	0	0	0	1	0	0	0	afib with rvr		Yes	0	0	0	0	1	1	0		incomplete rbbb	No	Yes	No	No	No	No	Yes	No	No		1	0	0	0	0	0	0	0		M		Yes	043	28.4	80	54	0.047			No
1150	0	0	0	0	0	0	1			Yes	0	0	0	1	0	0	0			Yes	Yes	Yes	Yes	No	No	No	No	No		1	0	0	0	0	0	0	0		F	Never smoker	No	075	25	62	46	0.017			Yes
1151	0	0	1	0	0	0	0			Yes	0	0	0	1	0	0	0			No	Yes	No	Yes	No	No	No	No	No		0	0	0	0	1	0	0	0		F	Never smoker	No	062	30.1	82.1	26	0.01			No
1153	0	1	0	0	0	0	0			Yes	0	0	0	1	0	0	0			Yes	Yes	Yes	Yes	No	No	No	No	Yes	2 days prior at OSH had hemicolectomy and left oopherectomy	1	0	0	0	0	0	0	0		F	Former smoker	No	067	36.3	90	36	0.01			No
1155	0	0	0	0	0	1	0		post cardioversion	Yes	0	0	0	1	0	0	0			Yes	Yes	No	Yes	No	No	Yes	No	Yes	dissection and repair of dialysis graft	1	0	0	0	0	0	0	1	infected hd graft	F	Never smoker	No	062	29.2	75	413	0.35			Yes
1156	0	0	0	0	1	0	0			Yes	0	0	0	0	0	1	0		lbbb	No	Yes	Yes	Yes	No	No	Yes	No	No		0	0	0	0	0	0	0	1	post cardiac arrest	F		Unable to assess	079	27.4	68	266	0.315			Yes
1157	0	0	0	0	0	0	1			No	0	0	0	0	0	0	0			No	Yes	No	Yes	No	Yes	No	No	Yes	Left Graft to SFA Obturator Bypass, Repair of Left Femoral Artery Pseudoaneurysm with Ligation of the CFA, SFA and profunda, and Sartorius Flap of Left Groin .	0	0	0	0	0	0	0	1	Pseudoaneurysm repair	M		Yes	058	29.5	88.18	9	0.01			No
1158	1	0	1	0	0	0	0			Yes	0	1	0	0	0	0	0			No	Yes	Yes	Yes	No	No	No	No	No		0	1	0	1	0	0	0	1	Myasthenia Gravis Exacerbation	M	Former smoker	No	066	22.8	72.2	575	0.706			No
1159	0	1	0	0	0	0	0			Yes	0	0	0	0	1	0	1	Sinus bradycardia		No	Yes	No	Yes	No	No	No	No	Yes	Endoleak repair	0	0	0	0	0	0	0	1	AAA repair	M	Former smoker	No	077	25.34	77.6	10	0.01			No
1160	0	0	0	0	0	0	1			No	0	0	0	0	0	0	0			Yes	No	No	No	No	No	No	Yes	No		0	0	0	0	1	0	0	0		F	Former smoker	No	053			4	0.01			No
1162	0	0	1	0	0	0	0			Yes	0	0	0	0	1	0	0			Yes	Yes	No	No	No	No	No	Yes	No		1	0	0	0	0	0	0	1	Concern for Transplant Rejection	F	Never smoker	No	056	30.7	86.4	9	0.01			No
1163	0	0	0	0	0	0	1			Yes	0	0	0	0	1	0	0			Yes	Yes	No	No	No	No	No	No	No		0	0	0	0	0	1	0	0		M			041	30.86	100	22	0.01			No
1164	0	0	0	0	0	0	1			Yes	0	0	0	0	1	0	0			No	Yes	No	No	No	No	No	No	No		1	0	0	0	0	0	1	1	SDH	M		Unable to assess	063	21	65	6	0.01			No
1166	0	0	0	0	0	0	1			Yes	0	0	0	0	1	0	0			No	Yes	No	No	No	No	Yes	No	No		1	0	0	0	1	0	0	0		F	Former smoker	No	077	21.8	56	19	0.01			No
1167	0	0	1	0	0	0	0			Yes	0	0	0	0	1	0	0			No	No	No	Yes	No	No	No	No	Yes	Closed reduction with manipulation and percutaneous pinning of distal radius fracture	0	0	0	0	0	0	1	1	Right open distal radius fracture	F	Never smoker	No	071	25.6	76	78	0.046			No
1168	1	0	0	0	0	0	0			Yes	0	0	0	0	1	0	0			Yes	Yes	No	No	No	No	Yes	No	No		0	1	0	0	0	0	0	0		F	Never smoker	No	056	33.1	93.1	73	0.05			No
1170	1	0	0	1	0	0	0	Atrial Fibrillation		Yes	0	0	0	0	0	0	1	Atrial Fibrillation		No	Yes	Yes	Yes	No	No	Yes	No	No		0	0	0	0	0	0	0	1	Cardiogenic Shock	M		Yes	071	23.6	72.7	93	0.052			Yes
1171	0	0	0	0	0	0	1			Yes	0	0	0	0	1	0	0			Yes	Yes	No	No	No	No	Yes	No	No		0	0	0	0	0	0	0	1	Pre Liver Transplant	M	Never smoker	No	056	27.5	92	175	0.132			No
1174	0	0	0	0	0	0	1			Yes	0	0	0	0	0	0	1	Atrial Fibrillation		No	Yes	No	Yes	No	No	No	No	No		0	0	0	0	0	1	0	0		M	Never smoker	Yes	077	31.2	93.2	21	0.01			No
1175	0	0	0	0	0	0	1			Yes	0	0	0	0	1	0	0			No	No	No	No	No	No	No	No	No		1	0	0	0	0	0	0	0		F		Yes	037	23.8	62.9	23	0.01			No
1177	1	0	0	0	0	0	0			Yes	0	0	0	1	0	0	0			No	No	No	No	No	No	Yes	No	Yes	Ex lap with lysis of adhesions, small bowel resection, ileostomy revision	0	0	0	0	1	0	0	0		F		Yes	049	14.9	40.5	73	0.04			Yes
1178	0	0	1	0	0	0	0			Yes	0	0	0	0	1	1	0		1st degree AV block	Yes	Yes	No	No	No	No	Yes	No	No		1	1	1	1	0	0	0	0		F	Never smoker	Unable to assess	072	27.4	77	76	0.062			No
1179	0	0	1	0	0	0	0			Yes	0	0	0	1	0	0	0			No	Yes	Yes	Yes	No	No	Yes	No	No		0	0	0	0	0	1	0	0		M		Yes	075	18.1	64	90	0.043			No
1181	0	0	0	0	0	0	1			Yes	0	0	0	0	0	0	1	dual chamber pacemaker		No	Yes	No	No	Yes	No	No	No	No		0	1	0	0	1	1	0	0		F	Never smoker	Unable to assess	069	27.8	66	158	0.112			Yes
1183	1	0	0	0	0	0	0			Yes	0	0	0	0	0	1	0		LBBB with repolartization abnormality	No	Yes	No	No	No	No	Yes	No	No		0	1	0	0	0	0	0	0		F	Never smoker	No	066	22.2	55	495	0.57			Yes
1184	1	0	0	0	0	0	0			Yes	0	0	0	1	0	0	0			Yes	Yes	Yes	Yes	No	Yes	Yes	No	No		0	0	0	0	0	0	0	1	red surgery- peripheral ulcer	M	Never smoker	No	046	30.5	96.7	165	0.141			No
1186	0	0	0	0	0	0	1			Yes	0	0	0	1	0	0	0			Yes	Yes	No	No	Yes	No	No	No	No		0	0	0	0	0	0	0	1	SAH	F	Former smoker	Unable to assess	056	39.1	110	51	0.021			No
1188	0	0	0	0	1	0	0			Yes	0	0	0	0	0	1	1	aflutter with variable AV block and aberrantly conducted complexes	Left posterior fasicular block	No	No	Yes	Yes	Yes	No	No	No	No		0	0	0	0	0	0	0	1	cardiogenic shock	F		Yes	068	29.7	69	94	0.066			No
1189	1	0	0	0	0	0	0			Yes	0	0	0	0	1	0	0			Yes	No	No	Yes	No	No	No	No	No		0	0	0	0	0	0	0	1	Gold surgery	F	Never smoker	No	050	39	113	1671	1.66			No
1191	0	0	0	0	0	0	1			Yes	0	0	0	0	1	0	0			No	Yes	No	Yes	Yes	No	No	No	No		0	0	0	0	0	1	0	0		M		Yes	054	18.1	66	13	0.01			No
1192	0	0	0	1	0	0	0	tachycardia		Yes	0	0	0	1	0	0	0			No	No	No	Yes	No	Yes	No	No	No		0	0	0	0	0	0	0	1	bowel ischemia	F	Never smoker	Yes	046	21.2	54.3	10	0.01			No
1195	0	0	0	0	1	0	0			Yes	0	0	0	1	0	0	0			No	No	No	Yes	No	Yes	No	No	Yes	Ex-lap, bowel resection, SMA arteriotomy with stenting	0	0	0	0	0	0	0	1	mesenteric ischemia	F		Yes	072	13.8	32	24	0.01			Yes
1196	0	0	0	0	0	0	1			Yes	0	0	0	1	0	0	0			Yes	Yes	No	Yes	Yes	No	Yes	No	No		0	0	0	0	0	1	0	0		M	Former smoker	No	075	29.6	80.8	290	0.239			No
1197	0	0	0	0	0	1	0		st elevation seen on tele	Yes	0	1	0	0	0	0	0			Yes	Yes	No	No	No	No	Yes	Yes	Yes	liver transplant	0	0	0	0	0	0	0	1	transplant	M	Never smoker	No	057	37.6	125.9	84	0.045			No
1198	0	0	0	0	0	0	1			Yes	0	0	0	1	0	0	0			No	Yes	Yes	Yes	Yes	No	No	No	No		0	0	0	0	0	1	0	0		F	Former smoker	No	074	30.1	70	16	0.01			No
1199	1	0	0	0	0	0	0			Yes	0	0	0	1	0	0	0			No	No	No	No	No	No	No	No	No		0	0	0	0	0	0	0	1	alcohol withdrawal	M	Former smoker	No	045	31.3	96.3	47	0.018			Yes
1201	0	0	0	0	1	0	0			Yes	0	0	0	0	1	0	0			No	Yes	No	No	No	No	No	No	Yes	knee washout,left knee arthrotomy with debridement and lavage	1	0	0	0	0	0	0	0		F		Yes	051	28.4	81.5	10	0.01			No
1202	0	0	1	0	0	0	0			Yes	0	0	0	0	0	1	0		incomplete rbbb	No	Yes	No	No	No	No	No	No	No		1	0	0	0	0	0	0	0		M		Yes	060	20.7	54.8	301	0.243			No
1203	0	0	0	0	1	0	0			Yes	0	1	0	1	0	0	0			No	Yes	No	Yes	No	No	No	No	No		0	1	0	0	0	0	0	0		F	Never smoker	No	077	19.4	49.8	21	0.01			No
1204	0	0	0	0	0	0	1			Yes	0	0	0	0	1	0	0			No	No	No	No	No	No	No	No	No		0	0	0	0	0	0	0	1	SAH and multiple aneurysms	M		Yes	035	21.1	61.3	3	0.01			Yes
1205	0	0	0	0	0	0	1			Yes	0	0	0	1	0	1	0		non-specific IVCD	Yes	Yes	Yes	Yes	No	No	No	No	No		1	0	0	0	0	0	0	0		M	Never smoker	No	057	30.86	100	341	0.295			Yes
1206	0	0	1	0	0	0	0			Yes	0	0	0	1	0	0	0			No	No	No	No	No	No	No	No	No		0	0	0	0	0	0	0	1	epilepsy	F	Never smoker	No	059	20.4	57.5	4	0.01			No
1208	0	0	0	0	0	1	0		syncope	Yes	0	1	0	0	0	1	0		iincomplete RBBB, left anterior fasicular block	No	Yes	No	No	No	No	Yes	No	No		0	0	1	0	1	0	0	0		M	Former smoker	No	080	16.5	50.9	5657	5.79			Yes
1210	0	0	0	0	1	0	0			Yes	0	1	0	0	0	0	0			No	Yes	No	No	Yes	No	No	No	Yes	Sigmoid volvulus reduction followed by exlap proctocolectomy	0	0	0	0	0	0	0	1	GI surgery	M	Former smoker	No	087	27.2	86	49	0.014			No
1214	0	0	0	0	0	0	1			Yes	0	0	0	0	1	0	0			No	Yes	No	No	Yes	No	No	No	No		0	0	0	0	0	1	0	0		F		Yes	047	32.1	85	3	0.01			No
1216	0	0	0	0	0	0	1			Yes	0	0	0	0	1	0	0			Yes	Yes	No	Yes	Yes	No	Yes	No	No		0	0	0	0	0	1	0	0		M	Former smoker	No	076	23.1	75.2	29	0.01			No
1217	1	0	0	0	0	0	0			Yes	0	0	0	0	1	0	0			Yes	Yes	No	Yes	Yes	No	No	No	No		0	1	0	0	0	0	0	0		F	Never smoker	No	047	46.7	86	336	0.327			Yes
1219	0	0	0	0	0	0	1			Yes	0	0	0	0	1	0	0			No	Yes	No	Yes	Yes	No	No	No	No		1	0	0	0	0	0	0	0		F	Never smoker	No	066	28.3	84.7	18	0.01			No
1221	0	0	0	0	0	0	1			Yes	0	0	0	0	1	0	0			Yes	Yes	No	Yes	Yes	No	No	No	No		0	0	0	0	0	1	0	0		M	Never smoker	No	053	0	0	7	0.01			No
1223	0	0	1	0	0	0	0			Yes	0	0	0	0	1	0	0			No	Yes	No	No	No	No	No	No	No		0	1	0	0	0	0	0	0		F		Unable to assess	078	19	62.7	30	0.01			No
1227	0	0	0	0	1	0	0			Yes	0	0	0	1	0	0	0			No	Yes	No	No	No	No	Yes	No	Yes	radical nephrectomy	0	0	0	0	0	0	0	1	urology	M		Yes	061	21.1	72.6	89	0.061			No
1228	0	0	0	0	0	1	0		inverted t waves on tele	Yes	0	0	0	1	0	0	0			No	No	No	No	No	No	No	No	No		0	1	0	0	0	0	0	1	status epilepticus	M		Unable to assess	066	33.4	115	20	0.01			No
1230	1	0	0	0	0	0	0			Yes	0	0	0	0	1	0	0			No	No	No	No	No	No	No	No	No		0	0	0	0	0	0	0	1	SAH	M		Yes	053	19.7	57	3	0.01			No
1231	0	0	1	0	0	0	0			Yes	0	0	0	0	1	0	0			No	Yes	No	No	No	No	No	No	No		1	0	0	0	0	0	0	0		M		Yes	050	21.1	72.7	3	0.01			No
1232	0	0	0	0	0	1	0		dizzy	Yes	0	0	0	1	0	1	0		non-specific ivcd	Yes	Yes	No	Yes	Yes	No	Yes	No	No		0	0	0	0	0	0	0	1	aki	F	Never smoker	No	077	22.7	64.8	10	0.01			No
1234	0	0	0	1	0	0	0	brady		Yes	0	0	0	0	0	1	0		left anterior fasicular block	No	Yes	No	Yes	Yes	No	No	No	No		0	1	0	0	0	0	0	0		M	Former smoker	Unable to assess	057	26.9	90	12	0.01			No
1235	1	0	0	0	0	0	0			Yes	0	0	0	0	0	1	0		nonspecific IVCD, 1st degree AV block	No	Yes	No	No	No	No	Yes	Yes	No		0	1	1	0	0	0	0	0		M		Yes	068	21.2	67.2	52	0.022			No
1236	0	0	0	1	0	0	0	tachycardia		Yes	0	0	0	1	0	0	0			No	Yes	Yes	Yes	No	No	No	No	No		1	0	0	0	1	0	0	0		F	Smoker, current status unknown	No	076	25	64	12	0.01			Yes
1237	0	0	1	0	0	0	0			Yes	0	0	0	0	1	1	0		1st degree AV block	No	Yes	Yes	Yes	No	Yes	Yes	No	No		0	0	0	0	0	0	0	1	acute encephalopathy	M		Yes	072	21.7	56.5	67	0.032			No
1238	1	0	0	0	0	0	0			Yes	0	0	0	1	0	0	0			Yes	Yes	Yes	Yes	No	No	No	No	No		0	1	0	0	1	0	0	0		F		Yes	047	37	101	55	0.035			No
1239	1	0	0	0	0	0	0			Yes	0	0	0	0	1	0	0			Yes	No	No	No	No	No	No	Yes	No		0	0	1	0	0	0	0	0		F	Never smoker	Unable to assess	064	39.7	98.6	55	0.028			No
1240	0	0	1	0	0	0	0			Yes	0	0	0	1	0	0	0			No	Yes	No	No	No	No	No	No	Yes	exlap with small bowel resection and mesenteric node dissection	0	0	0	0	1	0	0	0		F	Never smoker	No	069	34.7	86	10	0.01			No
1241	0	0	1	0	0	0	0			Yes	0	0	0	0	1	0	0			Yes	Yes	No	No	No	No	No	No	No		0	1	0	0	0	0	0	0		M	Never smoker	No	050	32.2	90.5	59	0.02			No
1243	0	0	0	0	0	0	1			Yes	0	0	0	0	0	1	0		left anterior fasicular block	No	Yes	No	Yes	Yes	No	Yes	No	No		0	0	0	0	0	1	0	0		M	Former smoker	No	069	29.2	82.1	41	0.01			No
1244	0	0	1	0	0	0	0			Yes	0	0	0	0	1	0	0			No	Yes	No	Yes	No	No	Yes	No	No		0	1	0	0	0	0	0	0		M		Unable to assess	069	30.2	101	86	0.048			Yes
1245	0	0	0	0	0	0	1			Yes	0	0	0	0	1	0	0			Yes	Yes	No	Yes	No	No	Yes	No	Yes	below knee guillotine amputation	1	0	0	0	0	0	0	0		M		Yes	041	35.1	124	214	0.162			No
1246	0	0	1	0	0	0	0			Yes	0	0	0	1	0	0	0			Yes	No	No	No	No	No	No	Yes	No		0	0	0	0	0	0	0	1	new cirrhosis	F	Former smoker	No	072	44.5	121.4	22	0.01			No
1247	0	0	0	0	0	0	1			Yes	0	0	0	1	0	0	0			No	Yes	No	Yes	No	No	No	No	No		0	0	0	0	1	0	0	0		M	Never smoker	No	061	30.1	106.7	44	0.011			Yes
1248	0	0	0	0	0	0	1			No	0	0	0	0	0	0	0			No	No	No	No	No	No	No	Yes	No		0	0	0	0	0	0	0	1	alcoholic hepatitis	F	Never smoker	No	044	37.9	100.1	11	0.01			No
1249	0	0	0	1	0	0	0	bigemony		Yes	0	0	0	1	0	0	0			No	No	No	No	No	No	No	No	No		1	1	0	0	0	0	0	0		F	Never smoker	No	043	40.4	110.2	11	0.01			No
1251	0	0	1	0	0	0	0			Yes	0	0	0	1	0	0	0			No	No	Yes	Yes	No	No	No	No	No		0	1	0	0	0	0	0	0		F		Unable to assess	063	36.3	90	84	0.046			No
1252	0	0	0	0	0	0	1			Yes	0	0	0	0	0	1	0		non-specific IVCD	No	Yes	Yes	Yes	Yes	No	No	No	No		0	0	0	0	0	1	0	0		M		Yes	049	35.8	130	14	0.01			No
1253	0	1	0	0	0	0	0			Yes	0	0	0	1	0	0	0			No	Yes	Yes	Yes	No	No	No	Yes	No		1	0	0	0	1	0	0	0		M		Yes	066	24.6	73.4	55	0.013			Yes
1254	0	0	0	0	1	0	0			Yes	0	0	0	1	0	1	0		non-specific IVCD	Yes	Yes	Yes	Yes	No	No	Yes	No	No		1	1	0	0	0	0	0	0		M	Former smoker	No	060	26.7	75.7	320	0.418			No
1255	0	0	0	0	0	1	0		post code	Yes	0	0	0	1	0	0	0			Yes	Yes	Yes	Yes	Yes	No	Yes	No	No		0	0	0	0	0	0	0	1	post arrest	M		Yes	057	18.6	59	376	0.364			Yes
1256	0	0	0	0	0	0	1			Yes	0	0	0	0	1	0	0			No	Yes	Yes	Yes	No	Yes	Yes	Yes	No		1	0	0	0	0	0	0	1	limb ischemia	M		Yes	065	27.9	83.3	476	0.478			Yes
1258	0	0	0	0	0	0	1			No	0	0	0	0	0	0	0			No	Yes	No	Yes	Yes	No	No	No	No		0	0	0	0	0	0	0	1	IVH	F		Yes	061	32.3	80	9	0.01			No
1260	1	0	0	0	0	0	0			Yes	0	0	0	0	1	0	0			Yes	Yes	Yes	Yes	Yes	No	Yes	No	No		1	1	0	0	0	0	0	0		M		Unable to assess	060	27.3	85.1	270	0.357			No
1262	0	0	0	0	0	0	1			Yes	0	0	0	0	1	1	0		RBBB, Left anterior fasicular block	Yes	Yes	No	Yes	No	Yes	No	No	Yes	left upper extremity thromboembolectomy	0	0	0	0	0	0	0	1	limb ischemia	F	Never smoker	No	054	55	145	17	0.01			No
1263	1	0	0	0	0	0	0			Yes	0	0	0	0	1	1	0		left anterior fasicular block	No	Yes	No	No	No	No	No	No	Yes	bilateral lower extremity thombectomy, bilateral lower extremity fasciotomies	0	0	0	0	0	0	0	1	limb ischemia, LV thrombus	M	Never smoker	No	043	24.4	77.3	81	0.071			No
1264	0	0	0	0	1	0	0			Yes	0	0	0	0	1	0	0			No	Yes	No	No	Yes	No	Yes	No	No		0	0	0	0	0	1	0	1	acute encephalopathy	F		Yes	073	22.5	55.8	133	0.112			No
1266	0	0	0	0	1	0	0			Yes	0	0	0	1	0	0	0			No	Yes	No	No	No	No	No	No	No		0	0	0	0	1	0	0	0		F	Never smoker	No	047	37.9	91	9	0.01			Yes
1267	0	0	0	0	0	0	1			Yes	0	0	0	0	0	1	0		RBBB	Yes	Yes	No	Yes	Yes	No	Yes	No	No		0	0	0	0	0	1	0	0		M		Yes	070	31.4	90.9	14	0.01			No
1268	0	0	0	1	0	0	0	tachycardia		Yes	0	1	0	0	0	0	0			Yes	Yes	Yes	Yes	No	No	Yes	No	No		1	0	0	0	0	0	0	0		M	Former smoker	Unable to assess	071	25.4	85	144	0.096			Yes
1269	0	0	0	1	0	0	0	afib		Yes	0	0	0	1	0	0	0			No	Yes	No	No	No	No	No	No	No		0	1	0	0	0	0	0	0		M		Yes	065	16.9	58.1	46	0.022			No
1270	0	0	0	0	0	1	0		syncope	Yes	0	0	0	0	1	0	0			No	Yes	Yes	Yes	Yes	No	No	No	No		0	0	0	0	1	0	0	0		F		Yes	069	27.8	69.4	24	0.01			No
1271	0	0	0	0	0	0	1			Yes	0	0	0	0	1	0	0			Yes	Yes	No	Yes	No	No	No	No	No		0	0	0	0	0	0	0	1	subdural	F	Never smoker	No	066	24.9	66	3	0.01			No
1272	0	0	0	0	1	0	0			Yes	0	0	0	1	0	0	0			No	Yes	No	No	No	Yes	No	No	Yes	Endovascular repair of AAA, renal artery stent placement	0	0	0	0	0	0	0	1	red surgery	M	Former smoker	No	068	27.62	92.5	15	0.01			No
1273	0	0	0	0	0	1	0		post code	Yes	0	0	0	1	0	1	0		rbbb	Yes	Yes	No	Yes	No	No	No	No	No		0	0	0	0	0	0	0	1	aki	M		Yes	084	21.6	66	172	0.118			Yes
1274	0	0	1	0	0	0	0			Yes	0	0	0	0	0	1	0		rbbb	No	Yes	No	No	No	No	No	No	No		0	0	0	0	1	0	0	0		F	Never smoker	No	066	42.1	111.4	11	0.01			No
1276	0	0	1	0	0	0	0			Yes	0	0	0	1	0	0	0			No	No	No	No	No	No	No	No	No		0	0	0	0	0	0	0	1	gen neuro	F	Never smoker	Yes	040	34.3	99.5	3	0.01			No
1279	0	0	0	0	0	0	1			No	0	0	0	0	0	0	0			No	No	No	No	No	No	No	Yes	No		0	0	1	0	0	0	0	0		M		Yes	047	29.7	88.6	9	0.01			No
1280	0	0	0	0	0	0	1			Yes	0	0	0	0	1	0	0			No	No	No	No	No	No	No	Yes	No		0	1	0	0	0	0	0	0		M	Former smoker	Unable to assess	055	28.8	86	61	0.046			No
1281	1	0	0	0	0	0	0			Yes	0	0	0	1	0	0	0			No	No	No	No	No	No	No	No	No		0	0	0	0	1	0	0	0		F	Never smoker	No	068	25.5	57.3	182	0.137			No
1282	0	0	0	0	0	0	1			Yes	0	0	0	0	1	0	0			Yes	Yes	No	Yes	Yes	No	No	No	No		0	0	0	0	0	1	0	0		M	Never smoker	No	069	25.9	73	20	0.01			No
1283	0	0	0	0	0	0	1			Yes	0	0	0	0	1	0	0			No	Yes	No	No	No	No	No	No	No		1	1	0	1	0	0	0	1	post code	F		Yes	063	29.6	78.2	1172	1.16			Yes
1285	1	0	0	0	0	0	0			Yes	0	0	0	1	0	0	0			No	No	No	Yes	No	No	No	No	No		0	1	0	0	0	0	0	0		M	Former smoker	No	085	29.2	97.6	91	0.042			Yes
1287	0	0	1	0	0	0	0			Yes	0	0	0	0	1	0	0			No	Yes	No	No	No	No	No	No	No		0	0	0	0	0	0	0	1	blue surgery	F	Never smoker	No	90	19.2	47.7	18	0.01			No
1289	0	0	0	0	1	0	0			Yes	0	0	0	1	0	1	0		non-specific IVCD	Yes	Yes	No	Yes	No	No	No	No	No		0	0	0	0	1	0	0	0		F	Former smoker	No	066	31.5	79.4	189	0.139			Yes
1290	0	0	1	0	0	0	0			Yes	0	0	0	0	1	0	0			Yes	Yes	No	Yes	No	No	Yes	No	No		0	0	0	0	1	0	0	0		F	Never smoker	No	050	49.9	134.9	7	0.01			No
1291	0	0	0	0	0	1	0		syncope	Yes	0	0	0	0	1	0	0			No	Yes	No	No	No	No	Yes	No	No		1	0	0	0	0	0	0	0		F	Former smoker	No	033	29.5	72.1	237	0.194			No
1294	0	0	0	0	0	1	0		Cardiac Arrest	Yes	0	0	0	0	1	0	0			No	No	No	No	No	No	No	No	No		1	0	0	0	0	0	0	1	Cardiac Arrest, possible PE, Septic Shock, AML	M		Unable to assess	044		80	880	0.838			Yes
1295	0	0	0	0	0	1	0		Abdominal Pain	Yes	0	0	0	1	0	0	0			No	No	No	No	No	No	No	No	Yes	s/p Ex-lap for intestinal perforation	0	0	0	0	0	0	1	0		M	Former smoker	No	075	26.1	82.6	13	0.01			Yes
1297	1	0	0	0	0	0	0			Yes	0	0	0	0	0	1	0		RBBB	Yes	Yes	Yes	Yes	No	No	No	No	No		1	1	0	1	0	0	0	0		F	Former smoker	No	067	37.2	121	16	0.01			No
1298	0	0	0	0	0	0	1			Yes	0	0	0	1	0	0	0			Yes	Yes	Yes	Yes	No	Yes	No	No	Yes	C4-C6 Laminectomy 2/2 cervical myelopathy	0	0	0	0	0	0	0	1	Neurosurgery	M	Never smoker	No	068	25.3	65.7	73	0.029			No
1300	0	0	0	0	0	1	0		Abdominal Pain	Yes	0	0	0	0	0	1	1	Afib	LAFB	Yes	No	Yes	Yes	No	No	Yes	No	Yes	B/l aortofemoral thromboembolectomy, b/l lower extremity anterolateral fasciotomies	0	0	0	0	0	0	0	1	Acute lower extremity arterial ischemia	F	Never smoker	Unable to assess	90		0	908	0.948			Yes
1302	0	0	0	0	0	0	1			Yes	0	0	0	0	1	0	0			No	Yes	No	Yes	No	No	No	No	Yes	Hip Fracture	0	0	0	0	0	0	1	0		F	Never smoker	No	088	23.3	63.5	39	0.013			No
1303	0	0	0	0	0	1	0		PEA	Yes	0	0	0	0	0	1	0		RBBB	Yes	No	No	No	No	No	No	Yes	No		0	0	0	1	0	0	0	1	Cirrhosis	M	Never smoker	Yes	035	23.3	78	137	0.141			Yes
1304	1	0	0	0	0	0	0			Yes	0	0	0	1	0	0	0			No	Yes	Yes	Yes	No	No	Yes	No	No		1	1	0	0	0	0	0	0		F		Yes	043	21.2	61.4	415	0.338			No
1305	0	0	1	0	0	0	0			Yes	0	0	1	0	0	0	0			Yes	Yes	No	Yes	No	No	No	No	Yes	Left tibiotalocalcaneal fusion	0	0	0	0	0	0	1	1	Open bimalleolar fracture of left ankle	M	Never smoker	No	057	35.6	100	57	0.018			No
1307	1	0	0	0	0	1	0		tachypnea	Yes	0	0	0	1	0	0	0			No	No	Yes	No	No	Yes	No	Yes	Yes	Incarcerated Hernia	0	1	0	0	0	0	0	1	Ex Lap for incarcerated hernia	F	Never smoker	No	065	22.3	52	44	0.015			Yes
1310	0	0	0	0	0	0	1			Yes	0	0	0	1	0	0	0			Yes	Yes	Yes	Yes	Yes	No	No	No	No		0	0	0	0	0	0	0	1	Seizure	F		Unable to assess	076	25.2	57	77	0.041			No
1311	0	0	0	0	0	0	1			Yes	0	0	0	1	0	1	0		LBBB then Non-specific interventricular block	No	Yes	No	Yes	No	No	Yes	No	No		1	1	0	0	0	0	0	0		M	Never smoker	No	073	39	134.1	35	0.01			No
1312	0	0	0	0	0	0	1			Yes	0	1	0	0	0	0	0			Yes	Yes	Yes	No	No	No	No	No	No		0	0	0	0	1	0	0	0		F	Never smoker	No	063	37.2	92.4	26	0.01			No
1314	0	0	0	0	0	0	1			Yes	0	0	0	0	1	0	0			No	Yes	No	No	No	No	No	No	No		1	0	0	0	1	0	0	0		F	Never smoker	No	049	29.4	80.4	35	0.01			No
1315	0	0	1	0	0	0	0			Yes	0	0	0	0	1	1	0		left anterior fasicular block	No	Yes	No	Yes	No	No	Yes	No	No		0	0	0	0	0	0	1	0		M	Former smoker	No	076	33.8	107	46	0.011			No
1316	0	0	0	0	0	0	1			Yes	0	0	0	1	0	0	0			No	Yes	Yes	Yes	No	No	No	No	No		0	0	0	1	0	0	0	0		M	Former smoker	No	076	37.6	124	328	0.285			Yes
1317	0	0	0	0	0	0	1			Yes	0	0	0	1	0	0	0			No	Yes	Yes	Yes	Yes	No	No	No	No		0	0	0	0	0	1	0	0		F	Never smoker	Unable to assess	082	25.8	81	100	0.06			No
1319	0	0	0	0	0	0	1			Yes	0	0	0	1	0	0	0			No	Yes	Yes	Yes	No	No	Yes	No	No		0	0	0	0	0	0	1	0		M	Former smoker	No	073	35.3	114.9	68	0.049			No
1320	1	0	0	0	0	0	0			Yes	0	0	0	0	0	1	0		fasicular block	No	Yes	No	Yes	No	No	No	No	Yes	7/15/17; CCY	0	0	0	0	0	1	0	0		F		No	086		85	111	0.087			Yes
1322	0	0	0	0	0	0	1			Yes	0	0	0	1	0	0	1	Afib		Yes	Yes	Yes	Yes	Yes	No	No	No	No		0	0	0	0	0	1	0	0		F	Never smoker	No	066	37.2	95	14	0.01			Yes
1324	0	0	1	0	0	0	0			Yes	0	0	0	0	1	0	0			No	No	No	No	No	No	No	No	No		0	0	0	0	0	0	0	1	Diverticulitis	M	Never smoker	Yes	062	22.4	61.2	7	0.01			No
1325	0	0	0	0	0	0	1			Yes	0	0	0	1	0	0	0			No	Yes	Yes	No	Yes	No	No	No	No		0	0	0	0	0	1	0	1	ICH	F	Former smoker	No	077	37.1	89.2	30	0.01			Yes
1326	0	0	1	0	0	0	0			Yes	0	0	0	0	1	0	1	bradycardia		No	No	No	No	No	No	No	No	No		0	0	0	0	0	1	0	1	gen neuro	F	Never smoker	Yes	041	53.9	156	3	0.01			No
1327	0	0	0	0	0	0	1			Yes	0	0	0	0	1	0	0			No	Yes	No	No	No	No	Yes	No	No		0	0	0	0	0	1	0	0		F	Never smoker	No	081	28.3	77.2	51	0.02			No
1328	0	0	1	0	0	0	0			Yes	0	0	0	0	1	0	0			No	Yes	No	No	No	No	No	No	No		0	0	0	0	1	0	0	0		M		Yes	070	27.5	77.4	9	0.01			No
1329	0	0	0	0	0	0	1			No	0	0	0	0	0	0	0			Yes	Yes	No	No	No	No	No	No	No		0	0	0	0	0	1	0	0		F	Never smoker	No	053	36.8	113.2	138	0.093			Yes
1330	0	0	1	0	1	0	0			Yes	0	0	0	1	0	0	1	atrial fibrillation with RVR		No	No	No	No	No	No	Yes	No	No		0	0	0	0	0	0	0	1	SBO	F	Never smoker	No	058	36.7	100	273	0.269			Yes
1331	0	0	0	0	1	0	0			Yes	0	0	1	0	0	0	0			Yes	Yes	No	Yes	No	Yes	No	Yes	Yes	Left lower extremity angiogram and re-look thrombolysis.	0	0	0	0	0	0	0	1	PAD	M		Yes	052	22.8	62.3	34	0.01			No
1333	0	1	0	0	1	0	0			Yes	0	0	0	0	0	1	0		IVCD	Yes	Yes	Yes	No	No	Yes	No	No	No		0	0	0	0	0	0	0	1	Hyperkalemia	M	Former smoker	No	062	29.8	86.3	506	0.488			No
1334	0	0	0	0	0	0	1			Yes	0	0	0	0	0	0	1	Early repolarization		Yes	No	No	No	No	No	No	No	No		0	0	0	0	0	0	0	1	DKA	F		Unable to assess	038	26.9	78	41	0.011			No
1335	0	0	0	0	0	0	1			Yes	0	0	0	0	1	0	0			Yes	Yes	Yes	No	No	No	Yes	No	No		0	0	0	0	0	0	0	1	Abominal Pain	F	Never smoker	No	047	40.4	100.1	137	0.16			No
1337	0	0	0	0	0	1	0		Bradycardia	Yes	0	0	0	1	0	0	1	bradycardia		No	No	No	No	No	No	No	No	No		1	0	0	0	0	0	0	0		M	Never smoker	Yes	036	28.4	90	44	0.01			No
1338	0	0	0	0	1	0	0			Yes	0	0	0	0	0	0	1	atrial fibrillation with RVR		No	No	No	No	No	No	No	No	No		1	0	0	0	0	0	0	0		F		Yes	069	21.1	52.3	79	0.042			No
1340	0	0	0	0	0	0	1			Yes	0	0	0	0	1	0	1	atrial fibrillation		No	Yes	No	Yes	No	No	No	No	No		0	0	0	0	0	1	1	0		M	Former smoker	No	072	24.1	92.9	24	0.01			No
1341	0	0	0	0	0	0	1			Yes	0	0	0	0	1	0	0			No	Yes	No	No	No	No	No	No	No		0	0	0	0	0	1	0	0		F	Never smoker	Yes	056		38	16	0.01			No
1343	1	1	0	0	0	1	0		Cardiac Arrest	Yes	0	0	0	1	0	0	1	atrial fibrillation		No	Yes	Yes	Yes	No	No	Yes	No	No		0	1	0	0	0	0	0	1	Cardiac Arrest	M		Unable to assess	056	71.8	227	48	0.013			Yes
1344	0	0	0	0	1	0	0			Yes	0	0	0	0	1	0	0			No	No	No	No	No	No	No	No	No		0	0	0	0	1	0	0	0		F		Yes	048	20.5	59.5	7	0.01			No
1345	1	0	0	0	0	0	0			Yes	0	0	0	0	1	0	0			No	No	No	No	No	Yes	No	No	No		0	1	1	0	0	0	0	0		F		Yes	049	21.4	45	104	0.083			Yes
1347	0	0	0	0	0	0	1			Yes	0	0	0	1	0	0	0			Yes	Yes	Yes	Yes	No	No	No	No	No		0	0	1	0	0	0	0	1	post-code	F		Unable to assess	077	13.2	36	81	0.038			Yes
1348	0	0	0	0	0	0	1			Yes	0	0	0	1	0	0	0			No	Yes	No	No	No	No	No	No	No		0	0	0	0	0	1	0	0		F	Never smoker	No	072	33.1	90.3	12	0.01			No
1350	1	0	0	0	0	0	0			Yes	0	0	0	0	1	0	0			No	Yes	No	No	No	No	Yes	No	No		0	1	0	0	0	0	0	0		M		Yes	027	21.8	70.9	57	0.031			No
1351	0	0	0	0	0	1	0		LOC/Syncope	Yes	0	0	0	0	1	0	1	RBBB		Yes	Yes	Yes	Yes	No	No	No	No	No		1	1	0	0	0	0	0	0		M		Yes	055	23.8	84.1	127	0.1			No
1353	0	1	0	0	0	0	0			Yes	0	0	0	1	0	0	1	Sinus tach		No	No	No	No	No	No	No	No	No		0	0	0	0	0	0	0	1	Adrenal Crisis	F	Never smoker	No	024	15	38.5	149	0.103			No
1354	1	0	0	0	0	0	0			Yes	0	0	0	0	1	0	1	SVT		Yes	Yes	No	Yes	No	No	No	No	No		1	1	0	0	0	0	0	0		F	Former smoker	No	054	33	91.8	39	0.01			No
1355	0	0	0	0	0	0	1			Yes	0	0	0	0	1	1	0		Incomplete RBBB	No	No	No	No	No	No	No	No	No		0	0	0	0	1	0	0	0		M		Yes	047	23.6	72.6	9	0.01			No
1356	0	0	0	0	0	0	1			Yes	0	0	0	0	1	0	1	sinus arrhythmia		Yes	No	Yes	Yes	No	No	No	No	No		0	0	0	0	0	0	0	1	Reason not listed by primary team	M	Former smoker	No	071	27	88	28	0.01			No
1357	0	0	0	0	0	0	1			Yes	0	0	0	1	0	0	0			Yes	No	Yes	Yes	No	No	No	No	No		0	0	0	0	0	0	1	0		M	Never smoker	No	071	24	90	16	0.01			No
1358	1	0	1	0	0	0	0			Yes	0	0	0	0	1	0	1	low voltage QRS		No	Yes	No	No	No	No	No	No	No		1	1	0	1	0	0	0	0		M		Yes	066	19.3	89.2	48	0.022			Yes
1360	0	0	0	0	0	0	1			Yes	0	0	0	0	1	0	0			Yes	Yes	Yes	Yes	Yes	No	No	No	No		0	0	0	0	0	1	0	0		M	Former smoker	No	082	28.8	86	11	0.01			No
1361	0	0	0	1	0	0	0	bradycardia		Yes	0	1	0	0	0	0	0			No	No	Yes	Yes	No	No	No	No	Yes	cystoscopy and ureteral stent placement	1	0	0	0	0	0	0	0		M	Former smoker	No	072	27.6	90	30	0.01			No
1362	0	0	0	0	0	0	1			Yes	0	0	0	0	1	0	0			No	No	No	No	No	No	No	No	Yes	ORIF R pelvis	0	0	0	0	0	0	1	0		M	Never smoker	No	070	29.1	97.4	16	0.01			No
1363	0	0	0	0	0	1	0		Abd pain, nausea/vomiting	Yes	0	0	0	1	1	0	0			No	No	No	No	No	No	No	No	No		1	0	0	0	1	0	0	1	Stage IV vaginal squamos cell carcinoma	F	Never smoker	No	036	39.1	103.3	7	0.01			Yes
1365	0	1	0	0	0	1	0		Abdominal Pain	Yes	0	0	0	0	1	1	1	Inferior Infarct Age undetermined	Incomplete RBBB, Long QTc	No	Yes	Yes	No	No	No	No	Yes	No		0	0	1	0	0	0	0	0		M	Never smoker	No	072	28.3	95	7	0.01			No
1366	1	0	0	0	0	0	0			No	0	0	0	0	0	0	0			Yes	Yes	No	Yes	No	No	No	Yes	No		1	1	0	0	0	0	0	0		M	Never smoker	No	061	35.5	103	52	0.039			Yes
1368	0	0	0	0	0	0	1			Yes	0	0	0	1	0	0	0			No	No	No	No	No	No	No	No	No		0	0	0	0	0	0	0	1	Pre-syncope	M	Never smoker	No	088	26	87	9	0.01			No
1369	0	0	0	0	0	0	1			Yes	0	0	0	1	0	1	1	Inferior infarct, recent	Accelerated junctional rhythm w/ retrograde conduction	Yes	Yes	Yes	Yes	Yes	No	Yes	No	Yes	ORIF Hip Fracture	0	0	0	0	0	0	1	0		M	Never smoker	No	069	36.5	109	52	0.017			No
1370	1	0	0	0	0	0	0			Yes	0	0	0	0	1	1	0		LAFB	Yes	Yes	Yes	Yes	No	No	No	Yes	No		1	1	0	0	0	0	0	0		F	Never smoker	No	059	22.7	65.9	74	0.041			Yes
1372	0	0	0	0	0	0	1			Yes	0	0	0	0	1	0	1	Sinus Tachycardia, LVH vs normal variant		No	No	No	No	No	No	No	No	No		0	0	0	0	0	0	0	1	Panic attack w/ upper extremity paresthesias	F	Never smoker	No	027	40.3	113.3	12	0.01			No
1373	1	0	0	0	0	0	0			Yes	0	0	0	0	1	1	0		RBBB, consider LAFB	Yes	Yes	No	Yes	No	No	Yes	Yes	No		1	1	0	0	0	0	0	0		M	Former smoker	No	074	28.7	91	81	0.052			Yes
1375	1	0	0	0	0	0	0			Yes	0	0	0	0	1	0	0			Yes	Yes	No	No	No	No	No	No	No		0	0	0	0	0	0	0	1	Cystic Fibrosis pulmonary exacerbation	M	Never smoker	No	020	19.7	53.9	3	0.01			No
1378	0	0	0	0	0	0	1			Yes	0	0	0	0	1	0	0			Yes	Yes	Yes	Yes	No	No	No	No	No		0	0	0	0	0	0	0	1	Nec. Fasc.	M		Yes	052	42.7	139	15	0.01			No
1380	0	0	0	0	0	0	1			Yes	0	0	0	0	1	0	0			Yes	Yes	No	No	No	No	No	No	No		0	0	0	0	0	0	0	1	Cervical Dystonia	M		Yes	046	29.1	97.5	5	0.01			No
1382	0	1	0	0	0	0	0			Yes	0	0	0	0	0	0	1	Sinus tachycardia		Yes	Yes	No	No	No	No	No	No	No		1	0	0	0	0	0	0	0		F	Never smoker	No	071	26.1	64.7	12	0.01			No
1383	0	0	0	0	0	0	1			Yes	0	0	0	1	0	0	0			Yes	Yes	No	Yes	Yes	No	No	No	No		0	0	0	0	0	0	0	0		F	Former smoker	No	076	33.3	102.5	21	0.01			No
1384	0	1	0	0	0	0	0			No	0	0	0	0	0	0	0			No	No	No	No	No	No	No	No	No		0	0	0	0	0	0	0	1	Drug Overdose	M		Unable to assess	040	29.9	97.3	66	0.038			No
1385	0	0	0	0	0	0	1			Yes	0	0	0	0	0	1	1	Afib w/ RVR	LBBB	Yes	Yes	Yes	Yes	No	No	No	No	Yes	leg amputation	1	1	0	0	0	0	0	1	DKA, Nec. Fasc.	M			072	38	127.2	3139	3.22			Yes
1386	0	1	0	0	0	0	0			Yes	0	0	0	0	0	0	1	Sinus Tachycardia		No	No	No	No	No	No	No	No	No		1	0	0	0	0	0	0	0		F	Never smoker	Yes	033	25.2	73	168	0.133			No
																																													46	0.017
																																													16	0.01
																																													144	0.121
[truncated: 4 more columns]
